# Supplementary material for: Comparison of the systemic phospholipid profile in dogs diagnosed with idiopathic inflammatory bowel disease or food-responsive diarrhea before and after treatment
Source: PLoS One. 2019 Apr 16;14(4):e0215435. doi: 10.1371/journal.pone.0215435 (PMC6467395; doi:10.1371/journal.pone.0215435)
Supplement: S2 Table — Raw peaklist including the numbers of all 331 phospholipid signals in the samples analyzed. Phospholipids were annotated based on retention time and mass to charge (m/z) ratio. Phospholipids annotated with an '*' had a difference between theoretical and observed m/z of > 0.015 Da (but < 0.050) and should be considered 'tentatively identified'. Retention times and observed m/z values are included in the peaklist. Disease category: red = IBD; blue = IBD with PLE; green = FRD. (XLS) [file pone.0215435.s004.xls]

## Sheet: Peaklist_13nov_final
	S2 Table. Raw peaklist of annotated phospholipids.
				Whole blood
				IBD													IBD with PLE												FRD
			Sample ID	B1012	B1021	B1411	B2211	B2221	B2611	B2621	B2911	B2921	B3511	B3521	B3811	B3823	B1811	B1821	B1911	B1921	B231	B3011	B3021	B3311	B3611	B3711	B712	B811	B1111	B1121	B1211	B1221	B1311	B1321	B1511	B1521	B161	B1621	B1711	B1721	B211	B2111	B212	B2121	B221	B2511	B2521	B2711	B2721
			Patient ID	129984-1	129984-1	128052-1	132941-1	132941-1	133545-1	133545-1	134490-1	134490-1	135438-1	135438-1	135315-1	135315-1	131774-1	131774-1	132178-1	132178-1	132998-1	128387-1	128387-1	127905-1	135737-1	135733-1	128872-1	129215-1	129881-1	129881-1	120563-1	120563-1	130316-1	130316-1	130904-1	130904-1	120536-2	120536-2	126538-1	126538-1	128415-1	132915-1	128415-1	132915-1	128415-1	133217-1	133217-1	133561-1	133561-1
			Treatment status	pre	post	pre	pre	post	pre	post	pre	post	pre	post	pre	post	pre	post	pre	post	pre	pre	post	pre	pre	pre	pre	pre	pre	post	pre	post	pre	post	pre	post	pre	post	pre	post	pre	pre	pre	post	post	pre	post	pre	post
	LipidName	rt	mz
	SM d18:1;24:3-OH	180.9	869.636	0.0116	0.0033	0.0128	0.0107	0.0084	0.0071	0.011	0.0067	0.0078	0.0074	0.0072	0.0126	0.0096	0.0094	0.0093	0.0113	0.0045	0.011	0.0063	0.0076	0.0064	0.0095	0.0086	0.0088	0.0072	0.0104	0.0035	0.0035	0.0118	0.0079	0.0039	0.0121	0.0115	0.005	0.0053	0.0104	0.0046	0.0117	0.013	0.0062	0.0162	0.0125	0.0053	0.0091	0.0078	0.0042
	SM d18:1;24:2	178.9	855.659	0.2889	0.0564	0.0784	0.1422	0.0948	0.0425	0.0761	0.0345	0.0551	0.0855	0.1195	0.0912	0.1282	0.0534	0.0623	0.0391	0.0471	0.0652	0.0244	0.0462	0.0374	0.0373	0.0348	0.0439	0.2625	0.0664	0.0828	0.0406	0.0688	0.0445	0.057	0.0682	0.0855	0.039	0.0483	0.0531	0.0683	0.0588	0.0899	0.0811	0.137	0.1031	0.062	0.0919	0.1046	0.0834
	SM d18:1;24:1	179	857.674	0.8884	0.2057	0.18	0.4861	0.2801	0.1303	0.2669	0.12	0.2043	0.246	0.3273	0.282	0.331	0.2248	0.1984	0.1699	0.1595	0.3054	0.106	0.2052	0.1245	0.1812	0.1426	0.174	0.9038	0.1596	0.2355	0.1215	0.1805	0.1344	0.2099	0.1996	0.2448	0.1324	0.1666	0.1566	0.1941	0.1669	0.209	0.2291	0.3578	0.2622	0.1524	0.2451	0.3645	0.2349
	SM d18:1;24:0	178.8	859.687	0.1582	0.0284	0.022	0.0327	0.042	0.0321	0.0532	0.0224	0.0356	0.0454	0.0534	0.0433	0.0283	0.0244	0.0291	0.0309	0.036	0.0155	0.0368	0.0401	0.0199	0.0163	0.0361	0.0242	0.0589	0.0293	0.0375	0.0276	0.0236	0.0217	0.0253	0.0397	0.0347	0.0319	0.0278	0.0225	0.0352	0.0334	0.0358	0.0286	0.0512	0.0323	0.0254	0.0364	0.0175	0.0339
	SM d18:1;23:1	178.8	843.657	0.1416	0.0264	0.0375	0.0546	0.0449	0.021	0.0339	0.0242	0.025	0.0441	0.0451	0.0434	0.0372	0.018	0.0314	0.0199	0.025	0.0271	0.0113	0.0208	0.0145	0.0182	0.0157	0.0175	0.0606	0.0254	0.0354	0.0309	0.0347	0.0208	0.0258	0.0355	0.0362	0.038	0.0311	0.0191	0.0332	0.0312	0.0635	0.0403	0.0639	0.0467	0.0291	0.041	0.0392	0.0332
	SM d18:1;23:0	179.5	845.674	0.2285	0.0383	0.0517	0.04	0.0654	0.0566	0.0718	0.0479	0.0532	0.0595	0.0593	0.0701	0.0418	0.0331	0.0543	0.048	0.0756	0.041	0.0369	0.054	0.028	0.045	0.0475	0.0425	0.1121	0.0446	0.0561	0.0542	0.0449	0.0386	0.0374	0.0635	0.052	0.0628	0.053	0.0395	0.0581	0.0539	0.075	0.0553	0.0771	0.0561	0.047	0.0586	0.0386	0.0528
	SM d18:1;22:1	180	829.644	0.119	0.0252	0.0323	0.0798	0.055	0.0273	0.0384	0.0293	0.0336	0.0601	0.0485	0.0473	0.0467	0.0229	0.0361	0.0335	0.032	0.0333	0.0278	0.0265	0.0165	0.0263	0.0262	0.0257	0.0455	0.036	0.0454	0.0344	0.0317	0.023	0.0275	0.0437	0.0429	0.0329	0.0381	0.0323	0.0416	0.0403	0.0469	0.0456	0.0779	0.0397	0.0422	0.044	0.0526	0.0446
	SM d18:1;22:0	180.1	831.659	0.2135	0.0286	0.0409	0.0443	0.0588	0.0533	0.0566	0.0416	0.044	0.0602	0.0636	0.0719	0.0356	0.0412	0.0499	0.0615	0.0826	0.0652	0.0855	0.0568	0.0278	0.0509	0.0569	0.0429	0.0595	0.0572	0.052	0.0448	0.0381	0.0333	0.0267	0.0564	0.0416	0.047	0.0451	0.0435	0.0588	0.0493	0.0592	0.0413	0.0757	0.0456	0.0497	0.0478	0.0346	0.0491
	SM d18:1;20:1	181	801.612	0.0715	0.0163	0.0288	0.0371	0.0277	0.0147	0.0226	0.015	0.0171	0.0319	0.038	0.0323	0.0343	0.0205	0.0234	0.0251	0.0179	0.0221	0.0142	0.0165	0.012	0.0207	0.0173	0.0174	0.0162	0.0237	0.0256	0.0164	0.0249	0.0153	0.0169	0.0268	0.025	0.0219	0.0214	0.0205	0.0247	0.0244	0.0328	0.0272	0.041	0.0289	0.0269	0.0332	0.0273	0.0252
	SM d18:1;20:0	181.2	803.626	0.1527	0.0468	0.0517	0.0786	0.0688	0.0462	0.0622	0.0455	0.0546	0.0679	0.0806	0.0756	0.0688	0.0526	0.056	0.0607	0.0521	0.0737	0.0453	0.0554	0.0304	0.0534	0.0599	0.0561	0.0427	0.0551	0.0598	0.0475	0.0609	0.0305	0.041	0.0653	0.0566	0.0561	0.0566	0.0512	0.0608	0.0543	0.0548	0.0604	0.0993	0.061	0.0499	0.0678	0.0624	0.0564
	SM d18:1;19:0	181.4	789.611	0.0255	0.0147	0.0214	0.0295	0.0227	0.0131	0.0144	0.0188	0.0134	0.0253	0.0227	0.0217	0.0201	0.0156	0.0186	0.0209	0.0109	0.0189	0.0097	0.0121	0.0106	0.0155	0.0193	0.0161	0.0085	0.0157	0.0209	0.0211	0.0245	0.0098	0.0147	0.022	0.0212	0.0311	0.0218	0.0157	0.0185	0.0194	0.0353	0.0203	0.0382	0.0224	0.0149	0.0202	0.019	0.0184
	SM d18:1;18:2-OH	183.7	787.571	0.0059	0.0143	0.0222	0.0196	0.0199	0.0098	0.0135	0.0116	0.0136	0.0287	0.0315	0.0197	0.0187	0.0187	0.0156	0.0116	0.0207	0.0143	0.0101	0.0136	0.0092	0.0138	0.0188	0.0104	0.0079	0.0296	0.0278	0.0225	0.0294	0.0215	0.0165	0.0295	0.0219	0.0177	0.0161	0.0199	0.0255	0.0142	0.0227	0.0164	0.0327	0.0122	0.0114	0.0177	0.0161	0.0286
	SM d18:1;18:1	182.4	773.58	0.0958	0.0577	0.1092	0.1206	0.0827	0.0757	0.0944	0.0834	0.0674	0.1597	0.0901	0.108	0.0965	0.0969	0.0982	0.0988	0.0666	0.109	0.0592	0.0599	0.0797	0.0799	0.1008	0.0807	0.0554	0.0883	0.0897	0.0782	0.093	0.1188	0.0684	0.1143	0.0951	0.1307	0.0894	0.1308	0.1286	0.1265	0.2291	0.0989	0.1525	0.1021	0.1083	0.1426	0.0787	0.0774
	SM d18:1;18:0	182.4	775.595	0.2808	0.1911	0.2659	0.37	0.2519	0.2762	0.2664	0.3062	0.2717	0.4721	0.2773	0.3342	0.2562	0.3566	0.2448	0.359	0.2297	0.5072	0.251	0.2529	0.2628	0.354	0.5377	0.3406	0.2064	0.2459	0.2646	0.2516	0.2926	0.3487	0.2025	0.3848	0.2669	0.3599	0.248	0.4328	0.3626	0.3216	0.5343	0.2622	0.4084	0.2495	0.2754	0.347	0.2303	0.2031
	SM d18:1;17:0	183.1	761.58	0.0395	0.0395	0.0645	0.0867	0.0502	0.0445	0.0514	0.0708	0.0489	0.0975	0.0476	0.0535	0.0445	0.0522	0.0546	0.056	0.0297	0.0568	0.0298	0.035	0.0332	0.038	0.0527	0.0476	0.0238	0.0461	0.0573	0.0737	0.0728	0.0539	0.0436	0.0685	0.0535	0.1165	0.0682	0.0449	0.0464	0.0676	0.1781	0.0617	0.0931	0.0613	0.0457	0.0657	0.0521	0.0421
	SM d18:1;16:1	184.2	745.549	0.0827	0.1262	0.2031	0.2543	0.1999	0.1063	0.1584	0.1098	0.1318	0.2102	0.2059	0.1744	0.2035	0.1406	0.1593	0.1246	0.131	0.1101	0.0819	0.1118	0.091	0.0946	0.1107	0.1232	0.0581	0.1643	0.2078	0.1272	0.1525	0.1314	0.1156	0.1671	0.1898	0.1841	0.1621	0.1922	0.2038	0.1934	0.2626	0.2008	0.2367	0.1981	0.171	0.2327	0.1883	0.1589
	SM d18:1;16:0-OH	185.8	763.559	0.0166	0.0159	0.035	0.0433	0.0322	0.0164	0.0165	0.0324	0.0153	0.0221	0.0212	0.0219	0.0216	0.0161	0.021	0.0097	0.0129	0.0068	0.0129	0.0142	0.005	0.0058	0.0133	0.0062	0.0051	0.0233	0.0262	0.0207	0.0191	0.0193	0.0174	0.0328	0.0258	0.0292	0.0254	0.0203	0.035	0.0197	0.0218	0.0221	0.0307	0.0205	0.0181	0.0245	0.0235	0.0201
	SM d18:1;16:0	183.9	747.564	1.0157	1.5943	1.8558	3.0938	2.1102	1.5032	1.8347	1.5349	1.7341	2.3885	2.1032	2.2048	2.2196	1.9727	2.1578	1.5717	1.6525	1.6591	1.2663	1.5599	1.0057	1.346	1.6277	1.3919	0.7391	2.2295	2.7083	1.9267	1.8928	1.3862	1.456	2.3361	2.2981	2.2267	2.1521	2.0116	2.3187	2.0327	2.3662	1.9917	2.3988	1.8792	1.6139	2.2507	2.4221	1.873
	SM d18:1;15:0	184.6	733.549	0.0445	0.0882	0.1048	0.1928	0.1328	0.0588	0.0721	0.1038	0.0701	0.1555	0.0926	0.0855	0.0982	0.0716	0.0794	0.0636	0.0354	0.0531	0.0296	0.0465	0.04	0.0354	0.0513	0.0587	0.019	0.077	0.1137	0.1407	0.1142	0.0666	0.0744	0.1099	0.1187	0.1894	0.1146	0.0792	0.097	0.1006	0.2218	0.1149	0.1603	0.1141	0.0715	0.1061	0.1217	0.0882
	SM d18:1;14:0	185.3	719.533	0.0244	0.0512	0.0651	0.1129	0.0669	0.0271	0.0435	0.0452	0.0319	0.0693	0.0559	0.0389	0.051	0.0473	0.0514	0.0286	0.0197	0.0249	0.03	0.0328	0.0184	0.031	0.0398	0.0246	0.0111	0.0362	0.0543	0.0493	0.0544	0.0313	0.0479	0.0716	0.0717	0.077	0.049	0.0442	0.0618	0.0432	0.0625	0.0484	0.0645	0.0536	0.0312	0.0439	0.0748	0.0552
	PS 38:4	111.8	810.528	0.0313	0.0173	0.0122	0.0082	0.0211	0.0273	0.0038	0.0047	0.003	0.0026	0.005	0.0024	0.0217	0.0265	0.0071	0.0835	0.0134	0.0067	0.0095	0.0062	0.0093	0.0103	0.0298	0.0202	0.0416	0.0202	0.0083	0.0251	0.0183	0.0187	0.0104	0.0065	0.0217	0.0063	0.005	0.0105	0.0072	0.0385	0.0287	0.0128	0.0178	0.0249	0.0081	0.0034	0.0056	0.0226
	PS 36:2	113.9	786.527	0.0113	0.0369	0.0017	0.0077	0.0048	0.0039	0.0038	0.0011	0.0007	0.0002	0.0009	0.0058	0.0019	0.0079	0.0056	0.0478	0.0013	0.0031	0.002	0.0032	0.0023	0.0032	0.0018	0.0059	0.0284	0.0066	0.0024	0.0037	0.0034	0.003	0.0036	0.0049	0.0136	0.0056	0.0072	0.0121	0.0038	0.0305	0.0013	0.0075	0.0045	0.0114	0.0014	0.0015	0.0011	0.0019
	PI A38:4	97.1	871.568	0.0396	0.0078	0.0259	0.0008	0.0016	0.0139	0.0015	0.012	0.0097	0.0001	0.0001	0.0001	0.0056	0.0055	0.0006	0.0054	0.0067	0	0.0043	0.0056	0.0008	0	0.0017	0.0011	0.0247	0.0349	0.0198	0.0293	0.0125	0.0447	0.0106	0.0093	0.0194	0.0045	0.0012	0.0038	0.0031	0.0117	0.0061	0.0085	0.0006	0.0184	0.0049	0.0004	0.0003	0.0121
	PI 40:6	96.6	909.549	0.771	0.6069	0.1692	0.0179	0.2012	0.0486	0.0223	0.0323	0.1081	0.002	0.0401	0.0006	0.1332	0.0165	0.0082	0.0015	0.0381	0.0027	0.0231	0.0896	0.0147	0.0008	0.0276	0.0125	0.2456	0.3013	0.5121	0.103	0.5842	0.5341	0.4695	0.0633	0.6369	0.0108	0.0089	0.0104	0.0547	0.0728	0.0306	0.2188	0.0006	0.0063	0.0373	0.0225	0.08	0.5771
	PI 40:5	96.7	911.563	1.1483	0.3374	0.9618	0.0503	0.1355	0.1163	0.0527	0.1535	0.0868	0.0032	0.0191	0.0003	0.0515	0.0477	0.014	0.0095	0.0944	0.0035	0.0372	0.1202	0.0449	0.0058	0.0575	0.044	0.344	0.4401	0.0048	0.2996	0.1727	0.0061	0.3229	0.2445	0.6447	0.0248	0.0024	0.0556	0.0676	0.1184	0.0632	0.2231	0.0269	0.5116	0.0578	0.0338	0.0971	0.5024
	PI 40:4	96.1	913.579	0.5501	0.0242	0.2227	0.006	0.0092	0.0456	0.0035	0.0226	0.0132	0.0021	0.0014	0.0009	0.0192	0.0155	0.0016	0.0065	0.0574	0.0008	0.0326	0.0124	0.0351	0.0067	0.0174	0.071	0.1552	0.1412	0.1149	0.0723	0.0481	0.2039	0.0186	0.0755	0.0241	0.0094	0.0012	0.0114	0.0072	0.033	0.0331	0.0193	0.0025	0.0674	0.0202	0.0027	0.0055	0.0458
	PI 39:6	100.9	895.545	0.0257	0.0078	0.0077	0.0095	0.0057	0.0022	0.0036	0.0043	0.003	0.0019	0.0021	0.0111	0.0117	0.0025	0.0123	0.0044	0.003	0.0029	0.004	0.0019	0.0016	0.0028	0.0013	0.001	0.0265	0.0063	0.0037	0.0641	0.0096	0.0038	0.0123	0.0304	0.011	0.0202	0.0358	0.0072	0.0243	0.0054	0.0014	0.0043	0.0039	0.0025	0.0034	0.0048	0.0046	0.0054
	PI 39:4	96.1	899.563	0.0876	0.0458	0.048	0.005	0.0165	0.0146	0.0032	0.0146	0.0116	0	0.0031	0.0001	0.0171	0.0057	0.0015	0.0013	0.0071	0	0.006	0.0121	0.0032	0	0.0042	0.0071	0.0308	0.0784	0.0669	0.0431	0.0438	0.0197	0.0465	0.0203	0.0572	0.0032	0.0009	0.0051	0.0083	0.0264	0.0105	0.0346	0.0029	0.0605	0.0085	0.0033	0.0121	0.0539
	PI 38:5	97	883.534	1.5347	0.9214	1.1281	0.1608	0.3177	0.1843	0.0735	0.2424	0.3094	0.0073	0.0338	0.0076	0.3051	0.152	0.0274	0.0239	0.1308	0.0101	0.0981	0.1642	0.1199	0.0103	0.1362	0.1913	0.8087	1.22	0.9267	0.7379	0.836	0.6587	0.6677	0.2725	1.1873	0.0969	0.0272	0.1125	0.1591	0.345	0.1581	0.5228	0.0386	1.4057	0.1111	0.0853	0.3539	1.3384
	PI 38:4	96.8	885.548	17.3786	5.6087	0.5297	1.2123	1.9866	4.0661	0.9097	4.5794	2.4266	0.0499	0.3763	0.0394	2.9068	1.1585	0.4035	0.1342	3.0135	0.0433	1.3482	2.1406	1.58	0.2468	1.8577	2.3904	10.038	15.7006	9.047	8.1555	4.6635	16.1666	5.9093	4.2106	0.0211	1.0276	0.2839	1.1304	2.1311	6.9868	1.3242	5.9634	0.2821	13.6143	2.437	1.2148	1.6721	8.8965
	PI 38:3	99.8	887.56	3.1787	0.0521	1.5011	0.0254	0.0201	0.0689	0.0793	0.0266	0.0159	0.0004	0.0015	0.0022	0.0222	0.1932	0.0133	0.0163	0.0401	0.0069	0.0965	0.075	0.0095	0.0111	0.0091	0.1356	0.5879	0.3724	0.0663	0.0531	0.1278	0.6595	0.0988	0.1198	0.5415	0.0292	0.0131	0.0427	0.0449	0.046	0.034	0.0342	0.0058	1.7343	0.0743	0.0136	0.2353	0.0377
	PI 36:4	96.7	857.517	0.5584	0.9196	0.1057	0.1616	0.1504	0.6449	0.1441	0.5431	0.4423	0.0165	0.0897	0.0097	0.494	0.1484	0.0351	0.0108	0.3984	0.0468	0.0896	0.3194	0.1856	0.0224	0.1636	0.4927	0.9998	1.1513	1.2841	1.2338	1.0957	0.8683	0.6347	0.2694	1.262	0.0969	0.0309	0.1847	0.2796	0.541	0.2506	0.6901	0.0682	1.7861	0.3543	0.1282	0.2379	1.2969
	PI 36:3	95.9	859.533	0.6987	0.4985	0.6081	0.1108	0.219	0.1372	0.0944	0.0918	0.1877	0.0212	0.0493	0.0278	0.4885	0.149	0.0313	0.0341	0.1127	0.1475	0.098	0.0979	0.2034	0.1382	0.0862	0.3034	0.9139	0.7464	0.3884	0.7361	0.4617	0.1934	0.2412	0.236	0.4623	0.0427	0.1023	0.0971	0.1633	0.2402	0.1102	0.1774	0.0377	0.4383	0.0827	0.0981	0.0913	0.5375
	PI 36:2	96.7	861.548	3.1644	2.2629	2.3169	0.1776	0.7654	0.7204	0.2105	0.8724	0.9436	0.2608	0.3317	0.0263	1.8608	1.0014	0.2219	0.3315	0.644	0.7707	0.2384	0.5237	1.0098	0.6575	0.301	1.3883	5.1097	3.9267	1.1687	3.8646	2.5842	1.7627	0.1184	2.0884	2.6999	0.2701	0.2507	0.1142	0.8858	1.4207	0.1957	1.1616	0.2871	0.1108	0.6428	0.3817	0.3648	2.2836
	PI 36:1	96.5	863.563	1.5493	1.1673	1.0021	0.4683	0.3097	0.4267	0.5145	0.5648	0.4441	0.3285	0.1326	0.1852	0.3603	0.331	0.4276	0.668	0.3367	0.0042	0.664	0.4887	0.4835	0.6018	0.4167	0.8344	3.5714	0.0365	0.9482	1.7762	1.0833	0.016	1.5182	1.2125	0.7461	1.0804	0.8647	0.7795	0.0087	0.8392	0.5343	0.8439	0.1792	1.1886	0.4471	0.3806	0.5292	0.7973
	PI 36:0	96.1	865.57	0.0158	0.0013	0.0172	0.0035	0.0119	0.0127	0.0078	0.0153	0.0165	0.0089	0.005	0.0032	0.0213	0.0176	0.0032	0.0071	0.0137	0.0577	0.0136	0.001	0.0355	0.0167	0.0021	0.0525	0.1486	0.2549	0.0045	0.0437	0.0309	0.1923	0.0152	0.0256	0.0325	0.0382	0.0094	0.0128	0.1161	0.0111	0.0042	0.0231	0.0015	0.0076	0.0113	0.0074	0.0002	0.0148
	PI 35:2	97.7	847.533	0.1062	0.08	0.0681	0.014	0.0346	0.0358	0.0409	0.0625	0.0392	0.0251	0.0182	0.0131	0.036	0.0206	0.0271	0.0233	0.0397	0.0182	0.0321	0.0222	0.0353	0.029	0.0157	0.043	0.1583	0.0818	0.0687	0.087	0.0835	0.0301	0.0713	0.0301	0.0751	0.0694	0.0818	0.0548	0.0876	0.0306	0.0317	0.0469	0.0153	0.0779	0.0377	0.038	0.0395	0.0375
	PI 34:2	97.8	833.517	1.3561	0.8275	0.8106	0.1818	0.1699	0.3455	0.2621	0.3881	0.0586	0.0841	0.1164	0.0547	0.5581	0.3885	0.0604	0.091	0.2695	0.4522	0.143	0.1387	0.3459	0.1943	0.1245	0.6719	1.0656	1.1352	0.669	1.3232	0.9623	0.6899	0.442	0.5456	1.0682	0.246	0.2675	0.2682	0.3732	0.5662	0.1429	0.368	0.1093	0.7335	0.3298	0.1574	0.2244	0.8401
	PI 34:1	96.5	835.533	1.5293	1.1329	1.1684	0.4287	0.3836	0.4434	0.5334	0.7404	0.5196	0.4251	0.1713	0.19	0.4481	0.4949	0.3326	0.5829	0.3966	0.7597	0.454	0.384	0.8941	0.6444	0.3947	0.8802	2.17	1.2558	0.9447	1.9719	1.2281	1.3179	1.0859	1.1196	1.0891	1.0615	0.8036	0.7719	0.8663	0.9609	0.4618	0.8255	0.2375	0.7793	0.6004	0.434	0.562	0.9186
	PI 32:1	99	807.502	0.1605	0.0969	0.0459	0.0496	0.034	0.0136	0.02	0.0312	0.0314	0.0345	0.0082	0.0141	0.0178	0.0434	0.0161	0.0412	0.0179	0.0337	0.0138	0.0083	0.0549	0.0658	0.0128	0.0286	0.1096	0.024	0.049	0.1	0.0246	0.0548	0.0547	0.0498	0.0957	0.0597	0.0552	0.0465	0.068	0.0571	0.0237	0.0456	0.0172	0.1161	0.0255	0.0157	0.086	0.0467
	PI 32:0	97.1	809.518	0.2823	0.0796	0.1607	0.0247	0.0202	0.033	0.024	0.0899	0.0244	0.0365	0.0115	0.0104	0.0315	0.0258	0.0151	0.0471	0.0293	0.03	0.0286	0.0251	0.0637	0.0515	0.0262	0.0004	0.0223	0.0837	0.0557	0.1385	0.0777	0.1721	0.0709	0.1213	0.1061	0.1461	0.052	0.0566	0.0645	0.0578	0.0602	0.052	0.0152	0.0624	0.042	0.0263	0.0287	0.0479
	PI 30:0	100.3	781.485	0.0514	0.0131	0.0152	0.0023	0.0011	0.0015	0.0022	0.003	0.0017	0.0044	0.001	0.0016	0.001	0.0022	0.0021	0.0035	0.0014	0.0006	0.002	0.0008	0.0033	0.0045	0.002	0.0004	0.0068	0.0054	0.0031	0.0182	0.0056	0.0056	0.0038	0.0095	0.0099	0.0179	0.0036	0.0037	0.0035	0.0031	0.0055	0.0029	0.0013	0.005	0.0032	0.0021	0.0084	0.0025
	PE A42:6	103.7	804.59	0.0026	0.0037	0.0023	0.0069	0.0061	0.003	0.0012	0.0012	0.0021	0	0.0027	0	0.0031	0.0014	0.0006	0	0.0021	0	0.0013	0.0029	0	0	0.002	0.0001	0.0022	0.0096	0.0088	0.002	0.005	0.0032	0.0043	0.0018	0.0088	0	0	0.0004	0.0009	0.0023	0.0025	0.0047	0.0009	0.0116	0.0009	0.0006	0.007	0.0051
	PE A41:8	94.4	786.529	0.0418	0.0327	0.0391	0.0153	0.0234	0.0128	0.0232	0.0198	0.0279	0.004	0.0028	0.0067	0.028	0.0119	0.0053	0.01	0.0197	0.0006	0.0112	0.0058	0.0151	0.0092	0.0032	0.0104	0.078	0.0334	0.0133	0.0492	0.0477	0.0152	0.0223	0.0529	0.0314	0.0262	0.0489	0.0359	0.0267	0.0144	0.004	0.0279	0.0083	0.0136	0.0212	0.0239	0.0147	0.0115
	PE A40:8	102.4	772.528	0.0112	0.0157	0.0037	0.0196	0.0236	0.0091	0.0044	0.0028	0.0079	0.0003	0.0099	0.0009	0.0106	0.0038	0.0018	0.0007	0.0037	0.0005	0.0037	0.0083	0.0023	0.0001	0.0081	0.0015	0.0233	0.0159	0.0248	0.0037	0.0135	0.0095	0.0121	0.0039	0.0296	0.0018	0.0015	0.0013	0.0029	0.0038	0.0043	0.0151	0.0039	0.0498	0.0028	0.003	0.013	0.0183
	PE A40:7	102.6	774.543	0.0402	0.0526	0.0176	0.0411	0.0774	0.0459	0.0122	0.0131	0.0224	0.0014	0.0332	0.0001	0.0326	0.0151	0.0068	0.0013	0.0271	0	0.0151	0.0343	0.004	0	0.0391	0.0066	0.0256	0.0824	0.0957	0.0176	0.0661	0.0429	0.0451	0.0224	0.1135	0.0018	0.0009	0.0059	0.0118	0.0247	0.0286	0.0516	0.0119	0.1811	0.0113	0.0089	0.0349	0.0694
	PE A40:6	103.7	776.558	0.0414	0.0319	0.0437	0.0419	0.0565	0.0587	0.0139	0.027	0.0164	0.0025	0.0316	0	0.0323	0.0265	0.0076	0.0008	0.0342	0.0002	0.0191	0.0386	0.0016	0.0001	0.0499	0.012	0.0295	0.1045	0.1026	0.0298	0.0643	0.0642	0.0474	0.0299	0.1039	0.0028	0	0.0092	0.0116	0.0184	0.0609	0.0653	0.0108	0.1572	0.0158	0.0076	0.0244	0.0624
	PE A40:5	103.5	778.575	0.0313	0.0116	0.0534	0.0158	0.0213	0.0495	0.0058	0.0301	0.019	0.003	0.0136	0.0002	0.023	0.0276	0.0044	0.0016	0.0595	0.0001	0.0179	0.0243	0.0035	0.0002	0.0404	0.0133	0.0202	0.1128	0.0643	0.0377	0.0346	0.0386	0.0205	0.0292	0.0444	0.0042	0.0003	0.0097	0.0106	0.0492	0.0922	0.0308	0.0077	0.0649	0.0135	0.004	0.0094	0.0263
	PE A38:7	103	746.512	0.0335	0.0512	0.0098	0.0411	0.0582	0.0256	0.0098	0.0081	0.0216	0.0014	0.0312	0.0002	0.0268	0.0108	0.005	0.0004	0.013	0	0.008	0.0233	0.0006	0	0.0196	0.0044	0.0112	0.0387	0.0476	0.0137	0.0514	0.0314	0.0305	0.0123	0.0875	0.001	0.0005	0.0048	0.0103	0.0161	0.0179	0.0453	0.0087	0.1244	0.0086	0.0058	0.0263	0.0449
	PE A38:6	103.4	748.528	0.0786	0.0974	0.0746	0.0647	0.0949	0.0763	0.0203	0.0394	0.043	0.005	0.0576	0.0007	0.0515	0.0426	0.0102	0.0067	0.047	0.0015	0.0283	0.0411	0.0026	0.0007	0.0547	0.012	0.035	0.1308	0.1317	0.0452	0.0829	0.0769	0.0574	0.0405	0.1477	0.0052	0.0019	0.0173	0.0239	0.0685	0.0994	0.0819	0.0208	0.2162	0.0275	0.0117	0.0504	0.0988
	PE A38:5	103.2	750.544	0.1216	0.0618	0.1348	0.0421	0.0705	0.1563	0.0235	0.0744	0.0488	0.009	0.0275	0.0025	0.0567	0.0808	0.0101	0.0865	0.168	0.008	0.0554	0.0543	0.0128	0.0057	0.0716	0.0309	0.0868	0.2656	0.1626	0.0963	0.085	0.1319	0.0408	0.0765	0.1169	0.0155	0.0073	0.042	0.0301	0.1663	0.1878	0.0881	0.0286	0.1751	0.0546	0.0158	0.0325	0.0785
	PE A38:4	105	752.558	0.0357	0.0053	0.0251	0.0046	0.0075	0.0326	0.0032	0.0392	0.0208	0.0025	0.003	0.0002	0.0111	0.0253	0.0015	0.0052	0.0166	0.0003	0.0075	0.009	0.0002	0	0.0227	0.0053	0.0114	0.0521	0.0256	0.026	0.0156	0.0389	0.0092	0.0129	0.014	0.0034	0.0008	0.0128	0.0058	0.0339	0.0736	0.0129	0.0038	0.0238	0.0086	0.002	0.0037	0.0101
	PE A36:6	103.9	720.497	0.0024	0.0155	0.0009	0.0066	0.0078	0.0009	0.0014	0.0008	0.0031	0	0.0074	0.001	0.0027	0.0004	0.0011	0.0004	0.0003	0	0.0006	0.0021	0	0.0001	0.0008	0	0.0018	0.0028	0.0086	0.0009	0.0072	0.003	0.0073	0.0011	0.0153	0.0005	0.0002	0.0006	0.0018	0.0013	0.0038	0.0069	0.0011	0.0267	0.0005	0.0005	0.0036	0.0075
	PE A36:5	103.3	722.513	0.0448	0.0193	0.0406	0.0117	0.023	0.0398	0.0068	0.0187	0.0126	0.0033	0.0142	0.0007	0.0179	0.0173	0.0028	0.0102	0.0295	0.0006	0.0126	0.0125	0.0018	0.0003	0.0209	0.0077	0.0161	0.0645	0.0425	0.0283	0.023	0.0352	0.0099	0.0177	0.0334	0.0028	0.0013	0.0112	0.0083	0.0387	0.0437	0.0234	0.0065	0.0474	0.0156	0.0053	0.0101	0.0248
	PE A36:3	104.6	726.544	0.0112	0.0108	0.013	0.0103	0.0168	0.0201	0.0053	0.0117	0.0116	0.0018	0.0069	0.0008	0.0133	0.0094	0.0028	0.0055	0.0245	0.0019	0.0091	0.0097	0.0028	0.0007	0.0185	0.0135	0.015	0.0307	0.019	0.0131	0.0154	0.0124	0.007	0.0102	0.0184	0.0023	0.0009	0.0045	0.0059	0.0201	0.0177	0.0133	0.0047	0.0275	0.0057	0.0033	0.0051	0.0114
	PE A36:2	106.2	728.559	0.0113	0.007	0.009	0.0069	0.0094	0.0142	0.0042	0.0104	0.0099	0.0033	0.0084	0.0021	0.0128	0.0082	0.0029	0.0041	0.013	0.0012	0.0091	0.0089	0.0053	0.001	0.0146	0.0141	0.0157	0.0236	0.0202	0.0135	0.0104	0.0155	0.0077	0.0072	0.0118	0.0027	0.0011	0.0043	0.0064	0.0186	0.0178	0.0132	0.0042	0.0234	0.0054	0.0042	0.0046	0.0132
	PE A35:5	94.2	708.504	0.0002	0.0003	0.0025	0	0.0001	0	0	0	0.0001	0	0	0	0.0001	0	0	0	0.0001	0	0.0001	0	0	0	0	0.0009	0	0.0078	0.0001	0.0002	0.0001	0.004	0.0001	0	0.0006	0	0	0	0	0.0005	0	0.0001	0	0.0025	0.0001	0	0.0002	0.0021
	PE A34:3	105.9	698.512	0.0079	0.0038	0.0043	0.0036	0.0051	0.0059	0.002	0.0035	0.0026	0.003	0.0036	0.001	0.0034	0.0027	0.0013	0.0013	0.0051	0	0.002	0.0019	0.0008	0	0.0019	0.0043	0.0036	0.0063	0.0047	0.0038	0.0029	0.0037	0.0016	0.0028	0.0049	0.0014	0.0009	0.0015	0.0028	0.0058	0.0048	0.0035	0.0033	0.0071	0.0029	0.0027	0.003	0.0045
	PE A34:2	106.2	700.528	0.0093	0.0049	0.0088	0.0062	0.0074	0.006	0.0014	0.004	0.0028	0.0011	0.0032	0.0008	0.0061	0.0052	0.0013	0.0019	0.0034	0.0015	0.0036	0.0027	0.0021	0.0005	0.0044	0.0071	0.0087	0.0121	0.0101	0.006	0.0063	0.0075	0.0046	0.0036	0.006	0.0021	0.0009	0.0026	0.0028	0.0094	0.0093	0.0066	0.0018	0.0159	0.003	0.0015	0.004	0.007
	PE A33:3	95.1	684.504	0.0003	0.0016	0.0004	0.0004	0.0002	0.0001	0.0001	0.0001	0.0001	0.0308	0	0.0002	0.0002	0.0001	0.0001	0.0002	0.0005	0	0.0001	0.0001	0.0001	0	0	0	0.0007	0.0006	0.0002	0.001	0.0002	0.0003	0.0002	0.0004	0.0001	0.0005	0.0002	0.0001	0.0016	0.0004	0.0001	0.0003	0.0013	0.0004	0.0001	0.0039	0	0.0002
	PE 40:7	103.2	788.522	0.011	0.0099	0.0038	0.0083	0.0121	0.0034	0.0017	0.0012	0.0027	0.0002	0.0031	0.0003	0.0056	0.0019	0.0022	0.0012	0.0021	0	0.0006	0.0032	0.001	0	0.0031	0.0005	0.0062	0.0059	0.0106	0.0018	0.0139	0.0021	0.0056	0.0022	0.0154	0.0009	0.0003	0.0009	0.0018	0.0027	0.0023	0.0115	0.0023	0.0333	0.0016	0.002	0.0136	0.0161
	PE 40:6	103	790.538	0.0724	0.0447	0.0209	0.029	0.0674	0.031	0.0144	0.0081	0.0237	0.0008	0.0227	0	0.0177	0.0108	0.0053	0	0.0205	0.0001	0.0043	0.019	0.0035	0.0001	0.0319	0.0042	0.0256	0.0406	0.0508	0.0076	0.0584	0.0261	0.0322	0.013	0.0798	0.0011	0.0004	0.0032	0.0082	0.0195	0.0136	0.0672	0.0122	0.1415	0.0123	0.0189	0.0451	0.0633
	PE 39:5	92.5	778.538	0.0045	0.009	0.0081	0.0021	0.0019	0.0036	0.0023	0.0015	0.0021	0.0007	0.0008	0.0006	0.0019	0.0065	0.0005	0.026	0.0049	0.0011	0.0009	0.0013	0.0058	0.0003	0.0002	0.0062	0.0053	0.026	0.0159	0.0106	0.0048	0.0114	0.0045	0.0097	0.0087	0.0062	0.0019	0.0059	0.0041	0.0142	0.0051	0.0075	0.0026	0.0072	0.0026	0.0013	0.0011	0.0053
	PE 38:6	104.5	762.507	0.1291	0.0349	0.0245	0.0323	0.0905	0.0407	0.0184	0.0111	0.0298	0.0017	0.0378	0.0009	0.0195	0.0147	0.0076	0.0017	0.0292	0.0003	0.0067	0.021	0.002	0.0003	0.0521	0.0048	0.0238	0.0604	0.0718	0.0119	0.08	0.038	0.0341	0.0224	0.1097	0.0023	0.0009	0.0055	0.0124	0.0327	0.025	0.0709	0.0238	0.1704	0.0159	0.0252	0.0581	0.0862
	PE 38:5	103.9	764.523	0.0976	0.0413	0.0944	0.0219	0.0431	0.0298	0.0079	0.0222	0.0168	0.002	0.0125	0.0004	0.0186	0.0224	0.0055	0.002	0.028	0.0025	0.0091	0.0067	0.0037	0.0003	0.0583	0.0127	0.0278	0.0496	0.0423	0.0238	0.0573	0.0192	0.0275	0.0227	0.0553	0.0029	0	0.0079	0.0093	0.0486	0.0512	0.0405	0.0105	0.09	0.0175	0.0092	0.0308	0.0491
	PE 38:4	103.8	766.538	0.3681	0.0448	0.2559	0.0278	0.078	0.1626	0.0368	0.1111	0.0624	0.0093	0.0311	0.0012	0.0535	0.1134	0.011	0.0145	0.1703	0.0128	0.0456	0.0301	0.0241	0.0043	0.27	0.075	0.1339	0.1692	0.0953	0.0883	0.1092	0.1584	0.0248	0.0722	0.1132	0.0107	0.0019	0.03	0.0213	0.2088	0.1325	0.097	0.0326	0.1499	0.0861	0.0539	0.0489	0.0834
	PE 38:3	103.3	768.546	0.0038	0	0.0009	0.0001	0.0006	0.0006	0	0.0016	0	0	0	0	0.0002	0.0005	0	0	0	0.0001	0.0001	0.0008	0.0005	0	0.0003	0.0001	0.0014	0.0007	0.0002	0.0001	0.0001	0.0003	0.0012	0.0003	0.0001	0	0	0.0002	0.0002	0.0017	0.0002	0.0006	0.0003	0.0004	0.003	0.0003	0	0.0016
	PE 37:2	93.4	756.554	0.0055	0.0074	0.0101	0.0084	0.0047	0.0039	0.0051	0.0069	0.0102	0.0055	0.0023	0.0024	0.0078	0.008	0.0017	0.0054	0.0062	0.0009	0.01	0.0028	0.0092	0.0023	0.0016	0.0098	0.023	0.0239	0.015	0.0153	0.0065	0.022	0.0133	0.0231	0.0073	0.0231	0.0136	0.0152	0.0117	0.0144	0.0037	0.0089	0.003	0.0066	0.0056	0.0034	0.0037	0.0093
	PE 36:4	104.5	738.508	0.114	0.0185	0.0728	0.01	0.034	0.0517	0.0128	0.033	0.0199	0.0026	0.0112	0.0015	0.0197	0.025	0.0049	0.0017	0.0327	0.0039	0.014	0.0116	0.0066	0.0004	0.0428	0.0168	0.0279	0.056	0.0371	0.0298	0.0376	0.0505	0.0118	0.0231	0.0369	0.0032	0.0003	0.0093	0.0088	0.0732	0.0459	0.0307	0.0128	0.0543	0.0278	0.0162	0.018	0.0403
	PE 36:2	106.1	742.537	0.1152	0.0485	0.0804	0.0202	0.0431	0.0565	0.0196	0.0349	0.031	0.0023	0.0117	0.0037	0.0511	0.0332	0.0111	0.0065	0.0436	0.0256	0.0105	0.0108	0.029	0.0064	0.0808	0.0671	0.1222	0.0642	0.0403	0.0629	0.1191	0.0258	0.0225	0.031	0.071	0.0043	0.0021	0.0174	0.0122	0.0763	0.0331	0.0565	0.0114	0.0947	0.0339	0.0223	0.0219	0.0509
	PE 35:4	94.7	724.499	0.0003	0.0002	0.0051	0.0001	0.0002	0	0.0001	0.0001	0	0	0	0.0001	0.0002	0.0001	0	0.0001	0.0029	0	0	0.0001	0	0.0002	0.0001	0.0001	0.0025	0.0008	0.0001	0.0001	0.0001	0.0003	0.0001	0.0002	0.0002	0	0	0	0	0	0.0001	0.0002	0.0001	0.0001	0.0001	0.0003	0.0001	0.0002
	PE 34:2	105.7	714.508	0.0655	0.0147	0.0348	0.005	0.0168	0.0238	0.0065	0.0105	0.0133	0.0014	0.0072	0.0007	0.0161	0.0122	0.003	0.001	0.0205	0.0092	0.0055	0.0041	0.0107	0.0007	0.0294	0.022	0.0248	0.0209	0.0142	0.0167	0.027	0.0144	0.0049	0.011	0.0195	0.0016	0.0002	0.0045	0.0061	0.0399	0.0133	0.0157	0.0067	0.0278	0.0124	0.0099	0.0091	0.0232
	PE 33:3	95.6	698.483	0.0106	0.0063	0.0077	0.0029	0.0032	0.0018	0.0024	0.0024	0.0028	0.001	0.0011	0.0011	0.0021	0.0013	0.0017	0.0014	0.0029	0	0.0014	0.0004	0.0025	0.0003	0	0	0.0073	0.0053	0.0044	0.0086	0.004	0.0025	0.0032	0.0047	0.0022	0.0049	0.0031	0.0032	0.0039	0.0027	0.0014	0.0027	0.0023	0.0041	0.0057	0.0041	0.0028	0.0046
	PE 33:2	95.7	700.499	0.077	0.0383	0.0556	0.0133	0.0119	0.0146	0.0159	0.0158	0.0206	0.0066	0.0062	0.0073	0.014	0.011	0.0079	0.0116	0.0142	0.0019	0.0094	0.008	0.013	0.0086	0.004	0.0108	0.0615	0.0401	0.0236	0.0463	0.0285	0.0292	0.0224	0.0319	0.0235	0.0269	0.0175	0.0185	0.0241	0.025	0.0078	0.0222	0.0092	0.0248	0.0279	0.0214	0.0202	0.0324
	PE 33:1	96.3	702.515	0.0585	0.0173	0.0393	0.0101	0.0065	0.0069	0.0074	0.0129	0.0082	0.0078	0.0032	0.0042	0.0026	0.0057	0.0042	0.011	0.0108	0	0.0052	0.0046	0.0039	0.0048	0.0023	0.0005	0.0255	0.0164	0.0151	0.0225	0.0082	0.0301	0.0214	0.0207	0.0153	0.0321	0.0123	0.0128	0.0168	0.0131	0.0064	0.0145	0.0056	0.0082	0.0128	0.0124	0.0182	0.0109
	PE 31:2	96.2	672.468	0.0049	0	0.0027	0	0.0002	0.0001	0.0001	0.0001	0.0001	0.0004	0	0	0.0003	0.0001	0	0	0	0.0002	0.0001	0.0002	0.0002	0.0002	0	0.0006	0.0003	0	0.0004	0	0.0001	0.0008	0.0001	0.0002	0.0003	0.0003	0	0	0	0.0001	0.0001	0.0001	0	0.0006	0.0002	0.0001	0.0001	0.0002
	PE 31:1	96.3	674.483	0.1153	0.0249	0.0612	0.0131	0.0149	0.0098	0.0118	0.02	0.0097	0.0171	0.0044	0.0066	0.0062	0.0095	0.0061	0.0153	0.0146	0.0022	0.0073	0.0055	0.0088	0.0086	0.0027	0.005	0.0406	0.0229	0.0187	0.0429	0.0192	0.0542	0.0172	0.0319	0.0248	0.0505	0.0184	0.0207	0.0287	0.0288	0.0084	0.0223	0.01	0.0181	0.0218	0.0192	0.0196	0.0146
	PC A40:7	145.5	862.595	0.0125	0.0255	0.0074	0.0183	0.0228	0.0206	0.0329	0.0048	0.0092	0.0032	0.0036	0.0004	0.0277	0.0102	0.0043	0.0043	0.0054	0.02	0.003	0.0132	0.0369	0.0245	0.0106	0.006	0.0079	0.0302	0.0519	0.0069	0.03	0.0214	0.0224	0.011	0.0467	0.0019	0.0011	0.0034	0.0063	0.0075	0.0162	0.0209	0.0193	0.0603	0.0061	0.0069	0.0225	0.0265
	PC A40:6	147.3	864.608	0.0131	0.0215	0.0183	0.0233	0.0134	0.0118	0.0127	0.0094	0.0125	0.0021	0.0222	0.0018	0.0266	0.0131	0.0073	0.0038	0.0109	0.0031	0.0048	0.0167	0.0077	0.0072	0.008	0.0031	0.0129	0.044	0.0362	0.0111	0.0367	0.026	0.0342	0.0132	0.0478	0.0024	0.0006	0.0076	0.013	0.0071	0.0332	0.0237	0.0226	0.0357	0.0081	0.0074	0.0187	0.0366
	PC A40:5	148.1	866.624	0.0101	0.0261	0.0396	0.0142	0.0148	0.0356	0.0005	0.0144	0.0102	0.0036	0.0115	0.0037	0.019	0.0438	0.0062	0.0014	0.0138	0.0104	0.0112	0.011	0.0144	0.0022	0.0268	0.0153	0.0088	0.0626	0.0299	0.0197	0.0052	0.0252	0.0263	0.0278	0.0306	0.0064	0.0015	0.0151	0.0067	0.0331	0.0424	0.0208	0.0138	0.0354	0.0146	0.0083	0.0215	0.0333
	PC A39:8	150.8	846.577	0.1561	0.0536	0.0728	0.059	0.057	0.1391	0.1226	0.0427	0.1248	0.0595	0.1127	0.0241	0.0796	0.102	0.0464	0.0904	0.1461	0.3268	0.0766	0.0745	0.1374	0.0794	0.1891	0.26	0.1483	0.0676	0.0676	0.0794	0.0475	0.0507	0.0546	0.0751	0.0659	0.0499	0.016	0.0331	0.03	0.0896	0.1671	0.0669	0.0559	0.0957	0.0547	0.0708	0.058	0.072
	PC A39:7	159.8	848.589	0.045	0.0022	0.0011	0.06	0.0168	0.0012	0.0199	0.2521	0.0034	0.0345	0.0015	0.0051	0.0065	0.0116	0.0622	0.2448	0.0892	0.0179	0.0033	0.1939	0.0066	0.0063	0.0929	0.0203	0.0295	0.0001	0.0044	0.093	0.005	0.0048	0.0781	0.1309	0.104	0.0582	0.0767	0.0023	0.0047	0.1205	0.1142	0.0109	0.1452	0.0746	0.282	0.1187	0.0218	0.0417
	PC A38:8	161.7	832.568	0.0433	0.0446	0.0371	0.0845	0.0801	0.053	0.089	0.0778	0.0939	0.0343	0.0656	0.0773	0.0246	0.0462	0.1067	0.0738	0.0088	0.0318	0.062	0.0539	0.0648	0.1063	0.0616	0.0494	0.1112	0.0231	0.0682	0.0924	0.0396	0.037	0.0978	0.0875	0.0577	0.1316	0.1097	0.0398	0.0877	0.0359	0.1211	0.0849	0.0647	0.0871	0.0581	0.0996	0.0831	0.035
	PC A38:7	144.9	834.564	0.0086	0.0138	0.0025	0.0189	0.0177	0.0093	0.0214	0.0273	0.0222	0.0502	0.0038	0.0037	0.0145	0.0047	0.0088	0.0319	0.0143	0.1133	0.0134	0.0123	0.0787	0.1498	0.0635	0.0141	0.003	0.0118	0.0184	0.0056	0.0208	0.0146	0.0136	0.0047	0.0338	0.0071	0.005	0.0158	0.0039	0.0057	0.0419	0.013	0.0197	0.0316	0.0124	0.0205	0.01	0.0163
	PC A38:6	148.3	836.58	0.0265	0.0562	0.0236	0.0558	0.0398	0.0292	0.0166	0.0147	0.0266	0.0034	0.0251	0.0033	0.0426	0.0249	0.0135	0.0039	0.0121	0.0372	0.0064	0.0108	0.0205	0.0315	0.0105	0.0094	0.0146	0.0433	0.0974	0.0102	0.0562	0.0188	0.0698	0.0214	0.0812	0.0042	0.0013	0.0119	0.0271	0.02	0.1047	0.0552	0.035	0.0669	0.0163	0.0142	0.0472	0.0559
	PC A38:5	148.5	838.594	0.1381	0.0851	0.2707	0.0315	0.1004	0.2358	0.0663	0.1434	0.079	0.024	0.0533	0.0284	0.1952	0.3405	0.0263	0.0155	0.1078	0.0197	0.0783	0.0712	0.0394	0.014	0.0952	0.0843	0.1035	0.3418	0.318	0.186	0.1407	0.3059	0.0014	0.1259	0.0573	0.0363	0.0061	0.0083	0.02	0.3066	0.3082	0.1341	0.1324	0.1135	0.1134	0.061	0.103	0.1368
	PC A38:4	149	840.609	0.0538	0.0597	0.167	0.0308	0.055	0.0178	0.033	0.0625	0.0433	0.0092	0.0307	0.0117	0.0748	0.1044	0.009	0.0114	0.074	0.0159	0.0358	0.048	0.0407	0.0131	0.0838	0.0572	0.0369	0.1565	0.0937	0.0919	0.0652	0.1142	0.0332	0.0691	0.0308	0.0275	0.0043	0.0454	0.0339	0.1256	0.2487	0.0927	0.0525	0.1492	0.0519	0.033	0.0267	0.1003
	PC A37:7	163	820.561	0.146	0.167	0.1105	0.1272	0.0944	0.0396	0.0698	0.1905	0.2532	0.1856	0.0405	0.2523	0.1275	0.1492	0.1528	0.205	0.1388	0.0912	0.0211	0.1368	0.0236	0.0078	0.0003	0.0487	0.1893	0.0652	0.122	0.2753	0.1852	0.1282	0.0962	0.1397	0.1131	0.4029	0.0864	0.1384	0.2996	0.2335	0.033	0.1485	0.0566	0.129	0.1532	0.177	0.2464	0.0663
	PC A37:7	153.6	820.562	0.8942	1.1184	1.0793	0.9629	1.12	1.4409	1.5368	1.3426	1.7779	0.6878	1.0534	0.9082	1.4852	1.5346	1.2117	1.2217	1.0679	2.146	1.1286	1.1736	2.892	2.0393	1.5343	2.8046	1.4528	1.0739	1.3401	1.3508	1.4529	0.1821	1.1658	1.166	1.1535	0.9152	0.0043	1.0226	1.1736	1.5754	1.5988	1.2301	1.1336	0.0021	1.2877	1.2279	0.8248	1.3955
	PC A37:6	155.4	822.575	0.1885	0.2638	0.3427	0.3256	0.2499	0.2547	0.297	0.3871	0.265	0.9709	0.1785	0.7198	0.1638	0.2487	0.238	1.3868	0.3022	0.0866	0.2105	0.277	0.1262	0.6115	0.3752	0.3233	0.4198	0.2341	0.108	0.2795	0.2347	0.0382	0.299	0.4296	0.1203	1.0309	0.5273	0.4371	0.391	0.3799	0.5795	0.2852	0.2468	0.1327	0.3325	0.2569	0.3122	0.2525
	PC A36:7	155	806.546	0.0192	0.0173	0.0221	0.0169	0.0151	0.0141	0.0193	0.0061	0.0134	0.0054	0.0112	0.0066	0.0294	0.0227	0.017	0.013	0.0113	0.0221	0.012	0.0148	0.0302	0.025	0.0149	0.0497	0.0282	0.0182	0.034	0.0204	0.0326	0.01	0.0338	0.0208	0.026	0.0152	0.0191	0.0165	0.0215	0.0185	0.0681	0.0306	0.0255	0.0416	0.0141	0.0185	0.0184	0.0212
	PC A36:4	151.2	812.58	0.144	0.0579	0.1727	0.0597	0.1092	0.027	0.0488	0.0809	0.0574	0.0236	0.0562	0.0214	0.0067	0.1887	0.0266	0.0182	0.0861	0.0093	0.0409	0.0584	0.0355	0.0133	0.0607	0.0438	0.053	0.2708	0.2531	0.1602	0.1235	0.2196	0.0743	0.1104	0.1424	0.0276	0.0093	0.0784	0.0598	0.0052	0.3114	0.1074	0.1058	0.1448	0.0042	0.0585	0.033	0.1262
	PC A36:2	154.7	816.61	0.0139	0.14	0.0328	0.0637	0.1222	0.0245	0.107	0.0993	0.1255	0.0648	0.0102	0.0774	0.0366	0.0456	0.0416	0.0858	0.0603	0.1609	0.0224	0.0224	0.2179	0.2248	0.0269	0.213	0.1542	0.0979	0.1775	0.0108	0.1601	0.0587	0.0432	0.0468	0.1485	0.0303	0.0349	0.0472	0.0932	0.1332	0.3466	0.0253	0.0512	0.0392	0.0692	0.0981	0.0409	0.0323
	PC A36:1	156.4	818.624	0.0089	0.1091	0.1199	0.0226	0.0148	0.0179	0.0105	0.015	0.1142	0.1778	0.1242	0.2786	0.0152	0.1651	0.019	0.2732	0.0804	0.1662	0.1043	0.0185	0.1684	0.2928	0.0103	0.1323	0.0102	0.0189	0.02	0.1126	0.0114	0.015	0.0168	0.0177	0.1404	0.0143	0.0186	0.0276	0.0213	0.0194	0.3569	0.1462	0.1864	0.1151	0.1095	0.0152	0.0125	0.008
	PC A35:7	156.7	792.53	0.9323	1.097	0.8275	0.5302	1.035	1.2483	0.7554	0.8932	1.0715	0.3512	0.7591	0.526	1.5355	1.4159	0.7397	0.5527	0.8532	0.2807	0.6556	0.8197	2.9741	1.0836	0.0931	2.6272	1.0522	1.0292	1.0553	1.3238	1.3815	1.0182	0.6664	0.0607	1.2261	0.4445	0.5001	0.0068	0.6156	1.3081	1.0869	0.9582	0.7591	1.3458	0.9542	0.7997	0.2398	1.0164
	PC A35:6	157	794.546	1.0233	0.5782	0.9897	0.9986	0.9532	0.6983	0.925	1.3385	0.7328	1.8833	0.7583	1.4206	0.5041	1.7015	1.0534	2.1746	0.8848	2.9271	0.7466	0.8127	2.2236	2.4318	1.3191	1.4133	0.9274	0.5794	0.6103	0.7299	0.5227	1.3138	0.8347	1.1793	0.7685	1.716	1.0892	1.2257	0.9098	0.0731	1.7784	0.8481	1.294	0.7343	1.0974	1.0814	0.9171	0.5012
	PC A35:5	156.9	796.544	0.2337	0.1173	0.2212	0.0991	0.0895	0.1509	0.1789	0.0275	0.1426	0.0282	0.1358	0.1159	0.0332	0.1794	0.0661	0.363	0.1805	0.5061	0.0732	0.0069	0.4665	0.2812	0.1987	0.298	0.0998	0.0546	0.1115	0.1624	0.0215	0.0134	0.1266	0.2301	0.1658	0.1537	0.1186	0.0092	0.09	0.377	0.3452	0.1661	0.0026	0.1746	0.221	0.0182	0.0397	0.1083
	PC A34:6	157.7	780.53	0.0122	0.0086	0.0135	0.0173	0.0102	0.006	0.0054	0.0163	0.0057	0.0142	0.0083	0.0158	0.0074	0.0219	0.0138	0.0261	0.0059	0.0185	0.0056	0.0074	0.0387	0.0352	0.0122	0.0166	0.0211	0.0082	0.0097	0.0122	0.007	0.0086	0.0123	0.0081	0.0147	0.0321	0.0135	0.0109	0.0074	0.0166	0.053	0.0146	0.0143	0.0176	0.0063	0.0082	0.0128	0.0052
	PC A34:4	167.1	784.562	0.0032	0.0065	0	0.0044	0.0018	0	0.0018	0	0.0018	0.0002	0.0015	0.0001	0.007	0.0001	0.0057	0.0002	0	0.0023	0	0.0003	0	0.0006	0.0007	0.0006	0.0001	0.0008	0.0101	0.0003	0.0141	0.0008	0.0089	0.0005	0.0089	0.0007	0.0109	0	0.0023	0.0005	0.0001	0.0031	0.0023	0.0057	0	0.0024	0.0026	0.0016
	PC A34:2	157.7	788.58	0.0605	0.0481	0.0559	0.0457	0.0645	0.0664	0.0459	0.033	0.0226	0.0413	0.0637	0.0436	0.0826	0.0684	0.042	0.0252	0.0369	0.0121	0.0267	0.0357	0.0279	0.0249	0.0287	0.0295	0.0323	0.0928	0.1082	0.0511	0.0514	0.047	0.0468	0.0525	0.0719	0.031	0.0324	0.0468	0.0429	0.0756	0.079	0.0482	0.0752	0.0884	0.0535	0.0435	0.0337	0.0578
	PC A34:1	158.2	790.596	0.1304	0.1347	0.1623	0.1821	0.2307	0.2037	0.1693	0.1448	0.1657	0.3162	0.2385	0.3457	0.2717	0.2412	0.1948	0.1532	0.1444	0.1095	0.1127	0.1404	0.1042	0.1611	0.103	0.0977	0.0759	0.2163	0.2872	0.1153	0.1109	0.1962	0.201	0.1841	0.1758	0.2113	0.1788	0.0986	0.2323	0.2538	0.263	0.167	0.3322	0.1207	0.1659	0.1975	0.1961	0.1399
	PC A33:6	158.8	766.514	0.0656	0.032	0.0484	0.107	0.0482	0.0394	0.042	0.0743	0.0435	0.0609	0.0399	0.0974	0.0275	0.0499	0.0622	0.0901	0.0427	0.1468	0.0328	0.0395	0.1433	0.1772	0.0505	0.0574	0.0887	0.0265	0.053	0.0755	0.0298	0.0494	0.0635	0.0788	0.0909	0.0369	0.0797	0.0513	0.0566	0.0494	0.1152	0.0442	0.0799	0.0478	0.0638	0.0547	0.0591	0.0588
	PC A33:5	160	768.53	0.1036	0.0995	0.0799	0.1562	0.1257	0.0884	0.0739	0.1116	0.0803	0.1147	0.1162	0.1997	0.1701	0.0864	0.132	0.0996	0.0881	0.0454	0.0619	0.0642	0.1186	0.0647	0.0511	0.0655	0.0894	0.1222	0.1249	0.112	0.1121	0.0692	0.1084	0.1062	0.1093	0.1336	0.1491	0.1236	0.1778	0.0863	0.1293	0.0814	0.1565	0.0735	0.1063	0.1321	0.1176	0.0857
	PC A32:3	162.5	758.532	0.0341	0.038	0.0186	0.0297	0.026	0.034	0.0433	0.0571	0.0399	0.0289	0.0231	0.0561	0.0465	0.0301	0.05	0.0423	0.0272	0.0154	0.0429	0.0239	0.0474	0.0155	0.0153	0.0311	0.0427	0.0211	0.0221	0.0274	0.0332	0.0263	0.0333	0.0438	0.0284	0.0462	0.0485	0.0398	0.044	0.0365	0.0214	0.0331	0.0285	0.0148	0.0454	0.0492	0.0248	0.0151
	PC A32:1	158.9	762.564	0.066	0.0801	0.073	0.1226	0.0969	0.0713	0.0839	0.0569	0.0694	0.1266	0.1138	0.0763	0.1144	0.0798	0.1047	0.0626	0.0448	0.0105	0.0321	0.0488	0.0312	0.0381	0.0299	0.0266	0.041	0.073	0.139	0.045	0.0926	0.0601	0.1092	0.0819	0.1103	0.0741	0.0893	0.0986	0.102	0.0988	0.0914	0.0858	0.1498	0.0878	0.073	0.1166	0.0903	0.0721
	PC A32:0	161.4	764.579	0.0903	0.0838	0.0885	0.1149	0.1071	0.1091	0.0898	0.0702	0.0845	0.1883	0.1438	0.1864	0.1446	0.1076	0.1234	0.0803	0.0721	0.0065	0.048	0.0481	0.0363	0.0324	0.0375	0.0268	0.0574	0.1318	0.1835	0.0798	0.0955	0.0844	0.1244	0.1328	0.1378	0.1213	0.1061	0.1482	0.1689	0.1724	0.091	0.095	0.1918	0.0867	0.0781	0.1179	0.1021	0.0768
	PC A31:5	161.4	740.5	0.0249	0.02	0.0213	0.0363	0.0129	0.007	0.0066	0.0158	0.0084	0.0149	0.0107	0.0177	0.0133	0.0157	0.0192	0.0112	0.0065	0.0051	0.0071	0.006	0.0145	0.0144	0.0045	0.0082	0.0088	0.0185	0.02	0.0276	0.0146	0.0099	0.0193	0.0321	0.0335	0.0291	0.0165	0.0141	0.0251	0.0148	0.0322	0.0168	0.0185	0.0198	0.0093	0.012	0.0169	0.0121
	PC A31:0	161.5	750.562	0.0041	0.0051	0.0017	0.0042	0.0051	0.0033	0.0027	0.0036	0.0032	0.0068	0.0042	0.0039	0.0073	0.0047	0.0087	0.0026	0.0003	0	0.0003	0.001	0.0009	0.0001	0.0008	0	0.0017	0.0051	0.0143	0.0033	0.0066	0.0033	0.0099	0.0044	0.0082	0.0098	0.0065	0.0045	0.0078	0.0061	0.0077	0.0069	0.0069	0.0062	0.001	0.0055	0.0055	0.0023
	PC A30:1	160.4	734.533	0.0054	0.0114	0.0033	0.0319	0.0149	0.0034	0.0092	0.0067	0.0099	0.004	0.0155	0.0026	0.0155	0.0028	0.0151	0.0016	0.0004	0	0.0006	0.0052	0.0006	0.0004	0.0006	0.0003	0.0006	0.0043	0.0178	0.0016	0.0163	0.0037	0.0186	0.0049	0.013	0.0047	0.0094	0.005	0.0076	0.0033	0.007	0.01	0.0172	0.0109	0.0021	0.0129	0.0124	0.0081
	PC A30:0	163.3	736.549	0.0115	0.0195	0.0127	0.0232	0.0195	0.0071	0.0095	0.0088	0.0097	0.0156	0.0137	0.0121	0.0218	0.0131	0.026	0.007	0.0029	0	0.0037	0.0053	0.002	0.0012	0.0015	0.002	0.0059	0.0166	0.0391	0.0097	0.0217	0.0099	0.0305	0.0224	0.0315	0.0183	0.0227	0.0152	0.0229	0.0162	0.0171	0.0203	0.0186	0.0216	0.0051	0.0153	0.019	0.0145
	PC 41:6	144.2	892.604	0.0138	0.0166	0.0182	0.0076	0.0096	0.0047	0.0034	0.0031	0.0058	0.0008	0.0098	0.0006	0.0085	0.005	0.0023	0.0001	0.0113	0.0006	0.0019	0.0073	0.0034	0.0001	0.0078	0.0024	0.0047	0.0119	0.0177	0.0084	0.0104	0.0128	0.0092	0.0055	0.0236	0.0014	0.0001	0.002	0.004	0.0042	0.0065	0.0126	0.0056	0.0417	0.0029	0.0029	0.0092	0.0092
	PC 40:8	145.1	874.559	0.0158	0.0172	0.0555	0.0137	0.0261	0.0286	0.0051	0.0078	0.0112	0.0027	0.0087	0.006	0.0205	0.0101	0.0089	0.0021	0.0264	0.0073	0.0068	0.0158	0.0266	0.0195	0.0106	0.0206	0.0064	0.0273	0.0315	0.0236	0.0316	0.0125	0.0126	0.0062	0.0302	0.0072	0.0009	0.004	0.0057	0.0251	0.0186	0.0203	0.0091	0.0488	0.0084	0.0084	0.0161	0.0306
	PC 40:7	145.7	876.573	0.0432	0.1643	0.0563	0.1063	0.1399	0.056	0.0225	0.015	0.0357	0.0034	0.0491	0.0036	0.0623	0.0318	0.0213	0.0031	0.0401	0.0116	0.0189	0.117	0.0217	0.0086	0.0578	0.0062	0.0341	0.0857	0.1734	0.0363	0.1309	0.0402	0.1118	0.0254	0.2735	0.0072	0.0024	0.0089	0.0202	0.037	0.0442	0.1076	0.0415	0.3716	0.0291	0.0142	0.1298	0.2396
	PC 40:6	145.4	878.589	0.7719	1.4238	0.4997	0.4804	1.1043	1.0425	0.6422	0.2517	0.8195	0.0264	0.4502	0.0117	0.7401	0.3932	0.1186	0.0225	0.5284	0.0183	0.2522	1.4533	0.095	0.0128	0.5357	0.2368	0.3952	1.0595	1.5964	0.3004	1.4076	1.0949	1.0444	0.4006	2.0132	0.0244	0.0141	0.1132	0.3506	0.5067	0.4659	1.647	0.5873	3.2847	0.3955	0.4479	1.0077	1.7161
	PC 40:5	147.5	880.605	0.3695	0.1112	0.5479	0.1189	0.1112	0.6288	0.1107	0.2293	0.1213	0.0179	0.0603	0.0149	0.4042	0.3129	0.0293	0.0312	0.5609	0.0337	0.1247	0.1123	0.2415	0.0734	0.1867	0.1068	0.1312	0.5659	0.4069	0.2106	0.0937	0.1253	0.0515	0.2808	0.4506	0.0714	0.0047	0.0952	0.1526	0.3293	0.2965	0.2399	0.115	0.1624	0.0615	0.0902	0.0814	0.1352
	PC 40:4	146.6	882.62	0.2633	0.0747	0.6323	0.0589	0.0393	0.1884	0.0104	0.0737	0.0174	0.0256	0.0167	0.0226	0.0453	0.1836	0.0125	0.0319	0.2547	0.0622	0.1082	0.0183	0.204	0.0646	0.2681	0.2863	0.0636	0.0935	0.1426	0.2124	0.0878	0.1074	0.0688	0.1496	0.1142	0.0338	0.0033	0.0559	0.0337	0.2062	0.1878	0.0309	0.0436	0.0507	0.0525	0.0124	0.0576	0.0109
	PC 39:9	152.7	858.54	0.0034	0.0002	0.0051	0.0004	0.0009	0.002	0.0012	0.0085	0.0018	0.0107	0.0004	0.0064	0.0024	0	0.0004	0.0077	0.0019	0.014	0.0011	0.0012	0.0612	0.0076	0.0031	0.0044	0.004	0	0.0008	0.001	0.0001	0.0018	0.0093	0.0004	0.0011	0.0073	0.0031	0.0001	0.0036	0.0021	0.0022	0.0002	0.0001	0.002	0	0.0104	0.0003	0.0017
	PC 39:8	153.4	860.558	0.0711	0.0044	0.0406	0.0068	0.0085	0.0628	0.4737	0.0452	0.0226	0.0305	0.0001	0.0152	0.0622	0.1159	0.0747	0.0926	0.5217	0.5737	0.1981	0.0325	0.2103	0.0307	0.0945	0.1951	0.0492	0.0192	0.0384	0.0067	0.0011	0.0805	0.013	0.0458	0.0225	0.0712	0.6315	0.2838	0.0158	0.0431	0.1426	0.0259	0.0721	0.0093	0.0808	0.1471	0.2445	0.0283
	PC 39:7	156.9	862.574	0.7238	0.0416	0.0271	0.2369	0.1947	0.0454	0.5277	0.059	0.0792	0.0613	0.2132	0.0406	0.0275	0.0382	0.0989	0.088	0.0581	0.0941	0.4617	0.0568	0.0686	0.1016	0.0627	0.1454	0.0813	0.0234	0.0183	0.0347	0.7516	0.0221	0.0458	0.0368	0.0113	0.0404	0.0709	0.0658	0.0776	0.0319	0.0486	0.0197	0.0832	0.0265	0.037	0.0703	0.0652	0.0293
	PC 39:6	147	864.573	0.0075	0.0488	0.0216	0.0053	0.0313	0.0245	0.0148	0.0104	0.0155	0.0025	0.0051	0.0019	0.0213	0.0231	0.0082	0.0039	0.0128	0.0038	0.006	0.0208	0.0091	0.0087	0.0134	0.0044	0.0071	0.0206	0.0506	0.0167	0.0385	0.0305	0.0388	0.0232	0.0641	0.0058	0.0007	0.0082	0.0085	0.0241	0.0178	0.0429	0.0254	0.1038	0.009	0.0084	0.0358	0.0411
	PC 39:4	146.2	868.603	0.4538	0.427	0.0695	0.2097	0.0046	0.2466	0.1517	0.0714	0.1701	0.0104	0.1321	0.0034	0.0175	0.1421	0.0755	0.0158	0.15	0.0414	0.066	0.3526	0.0917	0.025	0.1256	0.0907	0.2332	0.0651	0.0578	0.0956	0.4816	0.368	0.0202	0.1476	0.0241	0.0221	0.0069	0.0523	0.1403	0.128	0.1091	0.0191	0.1725	0.0258	0.1061	0.1163	0.233	0.4184
	PC 38:7	148.4	848.544	0.0064	0.0439	0.0061	0.0469	0.0378	0.0037	0.0052	0.0015	0.0148	0.0003	0.0126	0.0019	0.0339	0.0007	0.0213	0	0.0015	0.006	0	0.0188	0.0071	0.0043	0.0004	0.0007	0.0058	0.0125	0.0409	0.0049	0.0588	0.0001	0.043	0.0077	0.0249	0.0035	0.0052	0.0022	0.0089	0.0058	0.0072	0.0396	0.0237	0.0442	0.0025	0.0109	0.0432	0.0521
	PC 38:6	148.1	850.56	0.3498	0.8905	0.2883	0.5155	0.6638	0.3852	0.2414	0.1415	0.2858	0.023	0.3808	0.0532	0.5503	0.2519	0.1432	0.0107	0.224	0.0128	0.0518	0.5656	0.0556	0.0145	0.3397	0.1164	0.2445	0.0504	0.0605	0.1297	0.7279	0.4839	0.609	0.2612	1.3069	0.0808	0.0194	0.0973	0.2334	0.1643	0.2968	0.7521	0.348	1.4717	0.1791	0.2028	0.6362	0.8488
	PC 38:5	147.7	852.575	0.6621	1.8579	1.8319	1.1537	1.2291	0.8294	0.4801	0.7688	0.756	0.0832	0.9046	0.106	1.1071	1.1112	0.2946	0.0597	0.6749	0.0956	0.5391	0.865	0.44	0.074	1.0058	0.5188	0.4571	1.3207	1.9783	0.726	1.604	0.8154	2.3163	0.7107	2.1009	0.2042	0.0303	0.3471	0.7212	1.0772	1.3733	1.7877	0.6463	2.8992	0.6322	0.4888	1.3707	1.9656
	PC 38:4	147.3	854.59	2.8072	1.6423	8.9614	0.7187	0.7687	8.0061	2.3532	5.164	3.0382	0.4184	1.3805	0.3428	2.5047	5.9464	0.6484	0.5695	6.8257	0.1862	3.1846	3.6792	3.776	0.6164	5.8285	4.4483	2.4017	5.669	4.37	3.3606	1.3271	8.2293	1.6742	2.5808	1.8476	0.806	0.1519	2.0441	0.0023	6.8245	4.1906	2.014	2.1004	4.5412	5.8076	2.4621	1.3872	3.9922
	PC 38:3	151.3	856.605	0.4265	0.1193	0.5854	0.1251	0.1469	0.3422	0.3443	0.0791	0.3098	0.0284	0.1534	0.039	0.2932	0.2196	0.1844	0.1158	0.2617	0.328	0.19	0.2126	0.3097	0.8629	0.4165	0.679	0.4198	0.1233	0.1809	0.1776	0.1249	0.2991	0.0935	0.1619	0.1814	0.0729	0.0648	0.1068	0.1063	0.1802	0.4025	0.1865	0.1714	0.3139	0.1837	0.1666	0.1416	0.236
	PC 38:2	153.7	858.621	0.0148	0.0513	0.0457	0.0446	0.0386	0.0357	0.0408	0.0156	0.025	0.0167	0.0355	0.0671	0.006	0.032	0.0217	0.0709	0.0516	0.0262	0.0214	0.0278	0.0521	0.0551	0.0157	0.0389	0.0362	0.0706	0.0114	0.0285	0.0429	0.0168	0.0367	0.0632	0.0674	0.0181	0.055	0.0289	0.0328	0.0389	0.0387	0.0334	0.0397	0.0578	0.0125	0.0291	0.082	0.0791
	PC 37:9	164	830.516	0.0354	0.0341	0.0377	0.0551	0.0584	0.0359	0.0303	0.082	0.0057	0.1002	0.0359	0.1738	0.0152	0.0224	0.0077	0.0699	0.0963	0.0186	0.0378	0.0365	0.0174	0.0137	0.0142	0.0356	0.0689	0.0244	0.0335	0.1303	0.0855	0.0186	0.0059	0.062	0.0501	0.1343	0.1304	0.0558	0.1547	0.0996	0.0065	0.0745	0.0438	0.0072	0.0425	0.0396	0.1079	0.052
	PC 37:7	160.1	834.544	0.6529	0.2078	0.0663	0.3458	0.1053	0.1174	0.4992	0.579	0.3628	0.242	0.3157	0.507	0.2987	0.1953	0.645	0.1234	0.1973	0.2712	0.4801	0.1487	0.7698	0.1861	0.2041	0.3092	0.366	0.0688	0.1129	0.0779	0.1189	0.1252	0.3382	0.2017	0.1775	0.3645	0.2126	0.4552	0.1095	0.1029	0.2503	0.1367	0.2082	0.0569	0.3126	0.4693	0.251	0.1384
	PC 37:6	160.7	836.556	0.4772	0.3479	0.1411	0.5355	0.1635	0.4804	1.1188	0.2711	0.9855	0.5328	0.3607	0.218	0.7692	0.4897	0.0561	0.597	0.3945	0.5012	0.956	0.7873	0.2933	0.5688	0.4015	0.0103	0.9392	0.2762	0.3773	0.3193	0.4294	0.1008	0.6208	0.4457	0.2629	0.4654	0.1494	0.2056	0.8042	0.0743	0.3683	0.6307	0.5008	0.1092	0.6088	1.0087	0.4229	0.0873
	PC 37:5	160.6	838.554	0.0939	0.0683	0.0314	0.0767	0.1397	0.1072	0.0119	0.1687	0.0068	0.0036	0.1033	0.1169	0.0904	0.0485	0.2003	0.0053	0.0574	0.0038	0.1741	0.105	0.0102	0.0292	0.0908	0.1885	0.1789	0.0428	0.0332	0.022	0.049	0.0853	0.0058	0.0921	0.0484	0.123	0.1748	0.1788	0.0265	0.1129	0.0469	0.0559	0.0047	0.0443	0.1058	0.0106	0.0568	0.0535
	PC 37:4	148.7	840.576	0.0591	0.0559	0.1112	0.0063	0.0497	0.0864	0.0318	0.0824	0.044	0.0095	0.0297	0.0073	0.0551	0.0807	0.0142	0.0077	0.058	0.0128	0.0327	0.0448	0.0445	0.0098	0.0847	0.0141	0.0409	0.0153	0.122	0.068	0.0487	0.0351	0.0512	0.0548	0.0738	0.0232	0.0039	0.0299	0.0276	0.0975	0.1497	0.0859	0.0461	0.1171	0.0479	0.033	0.0373	0.0933
	PC 37:3	151.9	842.588	0.0096	0.0121	0.0135	0.0124	0.0105	0.0076	0.0099	0.0131	0.0203	0.0096	0.0138	0.0122	0.0205	0.0076	0.0164	0.0395	0.0066	0.0643	0.005	0.0076	0.187	0.0484	0.0307	0.0589	0.0152	0.0098	0.0199	0.0086	0.0116	0.0081	0.0123	0.0074	0.0162	0.0127	0.0082	0.009	0.0047	0.0078	0.0497	0.0161	0.009	0.0235	0.0251	0.0332	0.0152	0.0183
	PC 37:2	152.5	844.603	0.0152	0.0327	0.0205	0.0074	0.0228	0.0154	0.0105	0.0121	0.0202	0.0072	0.1288	0.0582	0.0313	0.0157	0.0943	0.133	0.1373	0.1462	0.009	0.0121	0.0002	0.1732	0.116	0.0203	0.0312	0.0278	0.0383	0.02	0.0298	0.1439	0.0259	0.0189	0.0319	0.0192	0.0193	0.013	0.0754	0.0236	0.0778	0.0286	0.0863	0.0364	0.006	0.0144	0.0257	0.0903
	PC 37:1	153.8	846.62	0.0424	0.0795	0.0812	0.0977	0.1008	0.1139	0.2124	0.0873	0.1677	0.1184	0.1207	0.1112	0.1048	0.0872	0.0107	0.1635	0.0007	0.1673	0.122	0.0101	0.2194	0.1808	0.1216	0.116	0.0328	0.0548	0.0662	0.0679	0.004	0.0006	0.0219	0.0659	0.0061	0.1145	0.118	0.0089	0.0942	0.0852	0.0303	0.1043	0.1163	0.078	0.0926	0.1366	0.013	0.0004
	PC 36:5	150.5	824.545	0.061	0.6946	0.0639	0.308	0.2711	0.0414	0.0681	0.0578	0.1566	0.0023	0.1567	0.0137	0.1897	0.07	0.0928	0	0.0386	0.0053	0.0188	0.0219	0.0109	0.0003	0.0634	0.0145	0.0488	0.0845	0.0663	0.091	0.5883	0.0146	0.6482	0.0795	0.6213	0.0185	0.0099	0.022	0.1514	0.1052	0.1848	0.5787	0.1024	0.7598	0.0368	0.0679	0.2983	0.4037
	PC 36:4	150	826.559	1.513	0.9825	1.7108	0.5421	1.3709	2.4702	0.6058	1.6298	0.876	0.2184	0.6019	0.389	1.3681	2.1595	0.5065	0.1968	0.9726	0.4568	0.8388	1.1937	0.9267	0.2259	2.1757	1.4603	1.0463	2.3045	1.9737	2.0714	1.5318	2.1754	0.7173	1.0162	1.7388	0.451	0.1664	0.823	0.7077	0.2254	2.0054	1.2948	0.828	1.9931	1.346	0.0002	0.8274	1.7841
	PC 36:3	153.2	828.576	0.5153	0.681	0.6924	0.8407	0.932	0.7097	0.5372	0.4155	0.637	0.1862	0.5629	0.8881	1.4532	0.6606	0.8713	0.3112	0.5514	0.0457	0.4909	0.6792	1.118	1.5175	0.6893	1.3711	0.916	0.6793	0.9183	0.7829	1.0017	0.1879	0.5728	0.4473	0.7595	0.381	0.557	0.4314	0.506	0.7756	1.2885	0.8051	0.6547	1.0948	0.6904	0.5826	0.5774	1.1309
	PC 36:2	153.7	830.589	2.1129	3.6264	3.3023	3.2803	3.8865	4.824	4.5753	0.0013	5.8568	2.0504	3.7	3.3319	4.595	4.4794	3.6352	3.4893	0.2746	6.4943	3.5205	4.1404	7.4354	0.4922	5.1905	9.9734	4.7329	3.3603	3.7411	3.1435	3.7615	2.8103	3.6492	3.0668	3.3109	2.6462	2.9568	2.8283	3.868	4.5805	5.2378	3.7384	4.0298	4.348	4.1093	0.0053	2.6798	4.3833
	PC 36:1	156.5	832.604	1.4309	0.4014	0.8954	1.6329	1.7444	0.4184	2.0996	0.8447	0.5177	3.6922	0.4317	0.1135	0.1908	2.5788	1.9768	4.5035	0.4288	2.9733	1.9239	1.8525	0.2078	0.8765	2.7489	0.6725	1.3409	0.4823	0.4455	0.6271	0.3966	0.4212	1.8262	0.8662	0.4449	0.4657	1.7689	1.6034	0.9407	0.6395	3.1468	0.6001	2.2023	0.4898	1.7819	2.2027	0.3653	0.6778
	PC 35:7	162.2	806.511	0.2358	0.1361	0.1198	0.2361	0.2036	0.183	0.1028	0.2657	0.1679	0.3468	0.1814	0.4175	0.2088	0.178	0.2352	0.2872	0.1995	0.1411	0.1448	0.1519	0.3358	0.1598	0.1344	0.228	0.0096	0.0251	0.1415	0.1539	0.2265	0.1115	0.1028	0.2779	0.1837	0.2579	0.3454	0.2933	0.3753	0.2077	0.1663	0.1768	0.2063	0.0706	0.2204	0.2253	0.2038	0.1204
	PC 35:6	163.4	808.526	0.7028	0.556	0.0002	0.0276	0.0268	0.388	0.6074	0.7058	0.6929	0.5404	0.3531	0.614	0.5911	0.4594	0.6888	0.6756	0.4395	0.0253	0.64	0.4033	1.3932	0.2574	0.0998	0.5935	0.6702	0.305	0.3536	0.3905	0.4535	0.3648	0.0014	0.6158	0.3771	0.6333	0.7049	0.5659	0.5905	0.4932	0.1959	0.4975	0.4728	0.2438	0.5498	0.6909	0.3102	0.1782
	PC 35:5	166.1	810.541	0.0324	0.0423	0.0461	0.0773	0.0147	0.0055	0.1098	0.0513	0.1609	0.0966	0.008	0.1294	0.1121	0.0852	0.0693	0.0649	0.027	0.0814	0.1168	0.0076	0.3483	0.0739	0.0638	0.1603	0.0581	0.0136	0.0323	0.1516	0.0695	0.0527	0.0693	0.0399	0.0559	0.2261	0.0727	0.0315	0.0714	0.0862	0.0615	0.0875	0.0843	0.0576	0.1139	0.0254	0.087	0.0293
	PC 35:3	154.6	814.558	0.0082	0.0095	0.0115	0.0133	0.0265	0.0315	0.0243	0.0158	0.024	0.0101	0.0131	0.0198	0.0077	0.0483	0.0156	0.0095	0.0189	0.0237	0.0144	0.0169	0.0157	0.0202	0.019	0.0257	0.0156	0.0563	0.0255	0.0222	0.0175	0.0304	0.0197	0.0223	0.0219	0.0118	0.0106	0.0071	0.0163	0.0126	0.0417	0.0268	0.0369	0.0204	0.0161	0.0197	0.0087	0.031
	PC 35:2	155.1	816.574	0.0695	0.0979	0.0334	0.1092	0.1213	0.099	0.1108	0.0916	0.1284	0.0668	0.1124	0.0736	0.1506	0.1319	0.117	0.0894	0.0617	0.1782	0.063	0.0848	0.2066	0.2186	0.1191	0.2074	0.15	0.0779	0.1795	0.1018	0.1214	0.0612	0.136	0.0778	0.1362	0.1225	0.0913	0.073	0.0898	0.1253	0.3364	0.1467	0.1361	0.2208	0.0671	0.0924	0.0903	0.0593
	PC 35:1	155.9	818.59	0.0683	0.0181	0.077	0.0987	0.0234	0.031	0.0378	0.1145	0.007	0.1136	0.084	0.0859	0.0125	0.0661	0.0867	0.1457	0.0225	0.1298	0.0323	0.0352	0.1018	0.0833	0.0879	0.0751	0.0743	0.015	0.0046	0.0672	0.0328	0.0358	0.0867	0.0901	0.037	0.1908	0.0733	0.0796	0.0487	0.0534	0.306	0.0496	0.0826	0.0698	0.0681	0.006	0.1106	0.036
	PC 34:2	156.6	802.559	2.7151	3.743	2.789	1.9821	3.4268	4.3225	2.75	3.115	3.9001	0.4103	3.0781	2.2884	5.1567	4.7816	2.5769	1.547	2.9357	5.2642	2.2326	2.9982	6.5815	3.6114	3.885	8.8007	3.2958	3.3289	4.0137	3.9803	4.6731	0.1057	2.4073	2.3005	3.7202	1.5431	2.0278	2.0702	2.4175	4.4354	4.1091	3.1517	3.2037	0.2918	3.4425	2.7097	0.6868	0.1049
	PC 34:1	157.1	804.573	3.1834	1.5513	3.4439	3.7415	3.5792	2.0055	3.4025	0.2672	0.0317	6.3608	2.7208	5.6408	2.013	5.3679	3.5263	5.5865	0.0219	9.2504	2.8243	3.1989	5.6981	9.0402	5.1922	4.8593	3.6239	1.0862	1.6629	2.1166	2.0415	4.6178	2.8771	3.6149	2.2671	4.8072	3.7804	3.6999	2.9463	2.7206	6.5816	1.7303	4.8696	2.6052	4.1682	0.0189	2.9698	1.7412
	PC 33:2	157.7	788.545	0.0179	0.0336	0.0306	0.0245	0.031	0.0189	0.0147	0.0263	0.0267	0.003	0.0184	0.0169	0.0331	0.0473	0.022	0.018	0.0176	0.0377	0.0085	0.017	0.0517	0.0306	0.0287	0.0451	0.0424	0.0237	0.0356	0.0262	0.0382	0.0152	0.0205	0.017	0.0416	0.018	0.0141	0.0139	0.0167	0.0403	0.0578	0.0343	0.0342	0.057	0.0174	0.0224	0.0181	0.0309
	PC 33:1	158.1	790.562	0.0111	0.1051	0.033	0.0004	0.1712	0.1662	0.0006	0.1229	0.1356	0.0589	0.1823	0.3008	0.2154	0.2026	0.161	0.0004	0.123	0.0046	0.0171	0.1064	0.086	0.0001	0.0761	0.0783	0.1136	0.1655	0.2314	0.0202	0.0016	0.1682	0.1852	0.1424	0.1421	0.1301	0.0475	0.2026	0.2141	0.2096	0.2171	0.1438	0.2597	0.117	0.1307	0.1703	0.003	0.1014
	PC 33:0	160.8	792.574	0.0082	0.0112	0.0189	0.0884	0.0118	0.0138	0.0155	0.0252	0.0192	0.034	0.0309	0.0251	0.0301	0.0252	0.0373	0.0179	0.0155	0.0135	0.0097	0.0122	0.0174	0.033	0.0148	0.0112	0.0228	0.005	0.0395	0.0196	0.1408	0.0112	0.0292	0.017	0.0335	0.0731	0.0392	0.0271	0.0284	0.0139	0.1476	0.0237	0.0299	0.0161	0.0126	0.0198	0.0106	0.0178
	PC 32:2	158.7	774.527	0.0407	0.0474	0.0803	0.0521	0.0412	0.0299	0.0235	0.0318	0.0311	0.0143	0.0221	0.0511	0.0561	0.0716	0.031	0.0289	0.0347	0.0555	0.017	0.0315	0.0456	0.0597	0.0374	0.0551	0.0703	0.0295	0.0439	0.0366	0.0581	0.0257	0.0349	0.0385	0.1171	0.0436	0.0444	0.0224	0.0243	0.0746	0.052	0.0741	0.0573	0.1219	0.0382	0.0335	0.053	0.0869
	PC 32:1	159.2	776.544	0.1847	0.114	0.2964	0.3827	0.2172	0.0415	0.1611	0.2543	0.1647	0.236	0.1606	0.3786	0.1336	0.1581	0.2115	0.3244	0.1453	0.4785	0.1248	0.1573	0.3183	0.742	0.1828	0.1634	0.2902	0.1461	0.1883	0.1415	0.1066	0.0969	0.2119	0.264	0.2715	0.3953	0.322	0.183	0.1914	0.3046	0.4161	0.2691	0.291	0.2788	0.2254	0.2071	0.313	0.119
	PC 32:0	160.1	778.558	0.2742	0.3656	0.3071	0.5711	0.4559	0.335	0.2735	0.273	0.3484	0.4445	0.4709	0.6748	0.6172	0.4285	0.4664	0.3668	0.3439	0.1745	0.2454	0.2638	0.2972	0.2465	0.2113	0.1394	0.3082	0.4287	0.4455	0.4176	0.3868	0.2867	0.3481	0.3927	0.4625	0.4285	0.5709	0.4152	0.6211	0.3508	0.5419	0.3174	0.6874	0.2209	0.4111	0.5199	0.476	0.3587
	PC 31:0	161	764.545	0.0158	0.024	0.016	0.0412	0.0205	0.0095	0.008	0.0282	0.0124	0.0213	0.0164	0.024	0.02	0.0227	0.0236	0.0202	0.0078	0.0175	0.0063	0.0091	0.0189	0.0224	0.0111	0.0168	0.0153	0.0186	0.0266	0.0237	0.0278	0.0072	0.0239	0.0192	0.021	0.0572	0.0322	0.0231	0.0297	0.0259	0.1044	0.0261	0.0296	0.0234	0.0115	0.0195	0.0027	0.0132
	PC 30:1	160.8	748.512	0.008	0.0105	0.0212	0.0321	0.0108	0.0038	0.0064	0.0073	0.0052	0.0073	0.0101	0.0181	0.0115	0.0112	0.006	0.0095	0.0038	0.0039	0.0062	0.0052	0.007	0.016	0.0039	0.0074	0.0087	0.0053	0.0115	0.0141	0.013	0.0039	0.012	0.0187	0.0174	0.0233	0.0147	0.0065	0.0085	0.0153	0.0177	0.0191	0.0136	0.0224	0.0083	0.0062	0.0219	0.012
	PC 30:0	162.2	750.528	0.075	0.0719	0.0755	0.1324	0.0595	0.0267	0.0304	0.0619	0.0308	0.0559	0.0572	0.0697	0.0537	0.0588	0.0714	0.0416	0.0279	0.0165	0.0342	0.0307	0.0355	0.0558	0.0121	0.0309	0.0347	0.0656	0.072	0.0938	0.0646	0.0339	0.0745	0.1093	0.116	0.1218	0.0747	0.0526	0.0894	0.0557	0.1047	0.0632	0.0944	0.0721	0.0431	0.0506	0.0732	0.0463
	lysoPI 20:4	121	619.287	0.0393	0.0127	0.0141	0.0065	0.0063	0.0174	0.0087	0.0187	0.0175	0.0004	0.0011	0.0022	0.0211	0.0115	0.0187	0.0028	0.0043	0.0083	0.0082	0.0032	0.0057	0.0027	0.003	0.0145	0.0154	0.0182	0.0146	0.0215	0.0222	0.0227	0.0177	0.0097	0.0166	0.0109	0.0129	0.0122	0.0097	0.0123	0.0159	0.0117	0.0076	0.0143	0.0144	0.0114	0.004	0.014
	lysoPI 18:2	123.3	595.289	0.0255	0.0172	0.0088	0.0098	0.0081	0.0088	0.0102	0.0117	0.0129	0.0019	0.0019	0.0045	0.0303	0.0115	0.0291	0.0045	0.0034	0.013	0.0059	0.0022	0.0124	0.0077	0.0015	0.011	0.0223	0.0096	0.0089	0.0194	0.0239	0.0069	0.0152	0.0138	0.0172	0.0182	0.0288	0.0148	0.0124	0.007	0.0078	0.0072	0.0069	0.0061	0.0087	0.0096	0.0052	0.0101
	lysoPI 18:1	121.6	597.305	0.1701	0.1655	0.1029	0.2375	0.1568	0.0732	0.0987	0.2065	0.1938	0.0764	0.0481	0.0726	0.212	0.0752	0.3735	0.1129	0.0508	0.0617	0.2508	0.0641	0.1093	0.0982	0.0226	0.0912	0.3916	0.0983	0.1179	0.1888	0.1893	0.043	0.1903	0.1881	0.2235	0.2718	0.4746	0.2751	0.3009	0.1021	0.1127	0.1566	0.0875	0.0666	0.1102	0.0956	0.2769	0.1951
	lysoPI 18:0	121.2	599.32	2.8402	1.9143	1.3172	2.4982	1.6038	1.5897	1.6615	4.2646	3.0954	0.9745	0.4868	0.9095	1.7596	1.1028	4.1473	2.4387	1.2646	0.4439	4.1528	0.9771	1.5504	0.6232	0.3503	1.1509	4.9078	1.1927	1.3113	2.8308	2.4776	1.6009	2.7948	3.2528	1.6775	4.252	5.5587	3.0448	3.679	1.7343	1.1359	1.8995	1.0059	0.8409	2.128	1.9711	2.0497	1.6037
	lysoPI 17:0	122.4	585.304	0.0499	0.0472	0.0181	0.045	0.0288	0.0165	0.0259	0.0623	0.0417	0.0153	0.0084	0.0126	0.0298	0.0158	0.0861	0.0313	0.0115	0.0082	0.0373	0.0115	0.02	0.0152	0.0044	0.0155	0.0769	0.0174	0.0283	0.0427	0.0498	0.0117	0.0646	0.0839	0.0393	0.0883	0.0939	0.0545	0.054	0.0216	0.0367	0.0345	0.017	0.0172	0.0174	0.0232	0.0461	0.0249
	lysoPI 16:0	124	571.288	0.6531	0.3614	0.211	0.3034	0.244	0.1912	0.2366	0.4365	0.3442	0.1796	0.1116	0.1451	0.2826	0.2485	0.5219	0.2644	0.1642	0.1681	0.3522	0.1296	0.244	0.1631	0.0568	0.2165	0.6239	0.1416	0.1925	0.049	0.3957	0.1392	0.3213	0.2403	0.348	0.3822	0.0889	0.4634	0.4285	0.1966	0.1649	0.1983	0.1663	0.1155	0.2519	0.2319	0.0752	0.1977
	lysoPE 20:4	133.2	500.278	0.0298	0.0061	0.0256	0.0046	0.0093	0.0301	0.0062	0.0151	0.0059	0.0011	0.0044	0.0023	0.0152	0.0213	0.004	0.0014	0.0142	0.0302	0.0061	0.0076	0.0228	0.0059	0.0293	0.0089	0.0093	0.0275	0.019	0.0143	0.0182	0.0216	0.0065	0.01	0.0216	0.004	0.0007	0.0058	0.0046	0.031	0.0395	0.0133	0.0088	0.0253	0.0144	0.0098	0.0054	0.0197
	lysoPE 18:2	136.8	476.278	0.0436	0.0164	0.03	0.0084	0.0156	0.0356	0.0133	0.0242	0.0145	0.0011	0.0064	0.0086	0.0688	0.0184	0.0216	0.0015	0.0143	0.0441	0.0051	0.0075	0.0337	0.0102	0.0184	0.0199	0.0241	0.0309	0.0187	0.0327	0.0531	0.0105	0.0099	0.0135	0.0373	0.0051	0.0031	0.0099	0.0116	0.0312	0.0279	0.0186	0.0112	0.0459	0.0198	0.0139	0.0082	0.0309
	lysoPE 18:1	134.5	478.294	0.0352	0.018	0.0392	0.0198	0.0194	0.0277	0.0107	0.0115	0.008	0.0031	0.0081	0.0124	0.027	0.016	0.0217	0.0036	0.0134	0.0664	0.006	0.0089	0.0524	0.0211	0.0487	0.0256	0.0313	0.0295	0.029	0.0251	0.0359	0.0103	0.0153	0.0116	0.0255	0.008	0.0043	0.0109	0.0088	0.0334	0.0417	0.0258	0.0129	0.0544	0.016	0.0125	0.0194	0.0351
	lysoPE 18:0	133.3	480.309	0.1273	0.0561	0.0725	0.0327	0.0547	0.0913	0.051	0.0496	0.0438	0.0125	0.0546	0.0187	0.0634	0.0684	0.0264	0.0132	0.0667	0.1067	0.034	0.0385	0.1165	0.0337	0.1258	0.1161	0.0954	0.0922	0.0793	0.042	0.0692	0.075	0.0443	0.042	0.0822	0.0189	0.0103	0.0333	0.0319	0.1062	0.0621	0.0745	0.0283	0.1467	0.0417	0.0441	0.0325	0.0669
	lysoPE 16:0	137.2	452.278	0.1435	0.0522	0.0461	0.0241	0.0506	0.0547	0.0405	0.0282	0.0303	0.0065	0.0354	0.0105	0.0529	0.0338	0.0224	0.0065	0.0276	0.085	0.0116	0.0185	0.0855	0.0168	0.0905	0.0471	0.0343	0.0592	0.0572	0.0294	0.0607	0.0514	0.0335	0.0314	0.0789	0.013	0.008	0.0207	0.0229	0.0693	0.0339	0.0513	0.0325	0.114	0.0203	0.0481	0.0255	0.0427
	lysoPC 22:6	197.3	612.329	0.0158	0.0983	0.0107	0.0554	0.0635	0.0443	0.0463	0.008	0.0372	0.0006	0.0533	0.0037	0.1058	0.0137	0.0604	0.0009	0.0145	0.0112	0.0049	0.0574	0.011	0.0033	0.0315	0.0048	0.0019	0.0463	0.0795	0.0189	0.0997	0.0361	0.059	0.0161	0.1624	0.0047	0.0099	0.0083	0.0213	0.0152	0.0241	0.0903	0.085	0.1964	0.0126	0.0352	0.0375	0.1151
	lysoPC 22:5	197.7	614.345	0.0154	0.0238	0.0609	0.0229	0.0213	0.0185	0.0129	0.0182	0.0111	0.002	0.0105	0.0048	0.055	0.0143	0.0162	0.0001	0.0124	0.0119	0.0061	0.0187	0.0152	0.0071	0.0214	0.0047	0.0009	0.0414	0.0416	0.0132	0.0315	0.0159	0.0137	0.0236	0.0586	0.0055	0.0017	0.0129	0.0094	0.0211	0.0557	0.0181	0.0289	0.0348	0.0176	0.0107	0.01	0.0368
	lysoPC 20:5	202.2	586.314	0.0037	0.1224	0.0077	0.0766	0.0606	0.0028	0.0339	0.0056	0.0426	0.0001	0.0449	0.001	0.0856	0.0074	0.1334	0	0.0002	0.0116	0.0009	0.0155	0.0071	0.0083	0.009	0.0005	0.0005	0.0078	0.0643	0.0072	0.1021	0.0098	0.1527	0.0075	0.1154	0.0063	0.027	0.0049	0.0308	0.0052	0.0495	0.1001	0.0502	0.1566	0.0057	0.0291	0.0302	0.0786
	lysoPC 20:4	199.2	588.329	0.1545	0.167	0.5916	0.1035	0.1985	0.6204	0.2649	0.2386	0.2502	0.0445	0.1288	0.269	0.6202	0.3829	0.2613	0.0603	0.2397	0.3858	0.1318	0.2086	0.3802	0.2514	0.5927	0.2261	0.0312	0.4099	0.3941	0.3116	0.258	0.4176	0.1732	0.1487	0.2984	0.2047	0.1205	0.2373	0.107	0.3287	0.5796	0.2862	0.4164	0.4049	0.3682	0.308	0.1	0.3174
	lysoPC 20:2	199.1	592.36	0.009	0.0414	0.0267	0.0229	0.0352	0.0255	0.031	0.0031	0.0181	0.0032	0.0328	0.0164	0.0914	0.0121	0.0289	0.0059	0.0158	0.007	0.0102	0.0139	0.0088	0.0347	0.0115	0.0081	0.0068	0.0425	0.0478	0.01	0.0169	0.0054	0.0218	0.0217	0.056	0.005	0.0208	0.0079	0.012	0.0098	0.0147	0.017	0.036	0.026	0.0122	0.0256	0.025	0.0558
	lysoPC 20:1	196.3	594.377	0.014	0.2285	0.0519	0.4229	0.1687	0.0294	0.0642	0.0292	0.0489	0.0633	0.3044	0.0887	0.3087	0.0475	0.1286	0.0765	0.0682	0.0328	0.0657	0.083	0.0208	0.1001	0.054	0.0249	0.0235	0.0729	0.1149	0.0428	0.0744	0.0189	0.1774	0.0814	0.233	0.0483	0.1083	0.0574	0.0966	0.0367	0.026	0.1153	0.109	0.098	0.0424	0.0718	0.6208	0.1731
	lysoPC 20:0	193.9	596.392	0.0033	0.1296	0.0125	0.2309	0.1371	0.0085	0.0551	0.0159	0.0503	0.0221	0.1682	0.0248	0.1223	0.0097	0.1255	0.0132	0.0191	0.008	0.0201	0.0488	0.0043	0.013	0.0089	0.0055	0.0044	0.0341	0.1259	0.0195	0.0851	0.0078	0.1405	0.0197	0.1245	0.0294	0.1187	0.0182	0.0579	0.0132	0.0418	0.0984	0.1071	0.0593	0.0102	0.0689	0.1254	0.096
	lysoPC 19:2	206.6	578.356	0.0094	0.0081	0.0075	0.0006	0.0037	0.0013	0.0055	0.0041	0.0052	0.0242	0.0233	0.0021	0.0035	0.0029	0.0021	0.0002	0.0203	0.0026	0.0036	0.0068	0.0054	0.0074	0.0084	0.0014	0.0091	0.0104	0.0049	0.0146	0.0255	0.0163	0.0094	0.0187	0.0045	0.0022	0.0007	0.0066	0.0158	0.002	0.0019	0.0047	0.0129	0.0019	0.0025	0.0066	0.0038	0.0212
	lysoPC 19:1	198.8	580.36	0.0049	0.0716	0.0264	0.1055	0.0503	0.0094	0.0327	0.0129	0.0298	0.0366	0.0984	0.0416	0.0662	0.0183	0.0561	0.0351	0.0181	0.0202	0.0227	0.0338	0.0121	0.0571	0.0259	0.0121	0.0094	0.0283	0.052	0.0191	0.0365	0.0168	0.0757	0.0377	0.0703	0.0292	0.0435	0.0241	0.0363	0.0207	0.0324	0.0518	0.0443	0.0407	0.0082	0.0345	0.1546	0.0546
	lysoPC 19:0	197.6	582.377	0.0241	0.1285	0.0796	0.1931	0.1807	0.0646	0.0867	0.0885	0.0982	0.1115	0.293	0.1506	0.1206	0.0385	0.1834	0.1034	0.1191	0.0485	0.0854	0.1501	0.0283	0.0576	0.0493	0.0307	0.0246	0.1272	0.1376	0.0826	0.1144	0.0215	0.1359	0.1349	0.1775	0.1585	0.2071	0.0955	0.1645	0.0678	0.0496	0.1587	0.1606	0.1142	0.065	0.1155	0.2049	0.1627
	lysoPC 18:2	205.6	564.329	0.3159	0.7865	0.4769	0.6892	0.6513	0.6352	0.6572	0.5509	0.8448	0.3988	0.6286	1.2397	2.2736	0.462	1.5764	0.2399	0.3844	0.8372	0.2773	0.4707	0.5676	0.6814	0.37	0.5915	0.2362	0.5344	0.5767	1.2266	1.33	0.3187	0.6173	0.5533	0.8265	0.6706	1.0629	0.7546	0.6873	0.555	0.7795	0.6761	0.6683	0.7454	0.5547	0.6228	0.3097	0.5271
	lysoPC 18:1	203	566.346	0.3574	2.2866	1.1326	2.0765	2.6008	0.7862	1.1006	0.2059	0.0617	2.6481	2.5068	0.9176	1.5827	1.1637	0.0927	1.7626	1.3022	1.0746	1.4115	2.356	1.5417	0.8564	0.157	0.7644	0.431	0.677	1.6786	1.3674	1.623	0.0671	1.7657	1.1327	1.9869	2.2725	2.3302	0.323	0.4793	0.2325	1.2887	0.5321	2.6202	1.9301	0.1561	0.8973	5.7935	2.92
	lysoPC 18:0	199.6	568.361	6.4503	18.2819	18.6919	26.4331	26.1677	23.3175	29.0526	22.5922	27.1832	27.3747	29.4127	29.2762	16.0761	18.1619	24.2357	30.5879	32.5841	20.7549	31.4566	28.3467	14.274	23.6715	24.0016	11.2985	7.137	12.8376	17.3532	13.1869	17.5708	15.2688	23.4839	21.4227	17.4922	25.667	26.2034	27.2089	26.067	17.2136	14.3161	23.4369	27.0092	12.3108	26.5035	33.6273	26.772	19.3143
	lysoPC 17:1	205.1	552.33	0.0107	0.0404	0.0273	0.1014	0.079	0.017	0.0369	0.0209	0.0186	0.0465	0.1242	0.0308	0.0632	0.0212	0.0946	0.0214	0.0125	0.0476	0.0344	0.0388	0.0306	0.0769	0.0389	0.0241	0.0185	0.0261	0.0471	0.0235	0.0597	0.01	0.0393	0.05	0.0436	0.0509	0.0646	0.0413	0.0198	0.0224	0.0787	0.0357	0.0373	0.0216	0.0203	0.0416	0.1314	0.0511
	lysoPC 17:0	203.1	554.346	0.1067	0.5548	0.4489	0.7142	0.6466	0.3233	0.5336	0.5012	0.4305	0.6633	0.8455	0.4031	0.5487	0.2633	0.8114	0.5836	0.3726	0.3561	0.495	0.4808	0.2611	0.5959	0.4151	0.0141	0.1558	0.2976	0.5571	0.362	0.4663	0.18	0.7437	0.4586	0.7158	0.9929	0.6733	0.5569	0.735	0.3521	0.7621	0.6071	0.7668	0.4675	0.3126	0.5462	1.1247	0.5761
	lysoPC 16:3	208.1	534.305	0.0008	0.0022	0.0016	0.0021	0.0011	0.0016	0.0027	0.0035	0.0008	0.0017	0.0005	0.0031	0.0003	0.0026	0.0001	0	0.0031	0.0016	0.0011	0.0005	0.0043	0.0007	0	0.0001	0.0001	0.0001	0.0009	0.0031	0.0021	0.0007	0.0012	0.0019	0.0003	0.0001	0.0027	0.0035	0.0029	0.0034	0.0018	0.0026	0.003	0.0023	0.0002	0.0035	0.0009	0.0022
	lysoPC 16:1	209	538.316	0.0783	0.238	0.349	0.4092	0.2953	0.1928	0.2299	0.0923	0.2385	0.2379	0.1867	0.4069	0.3169	0.1907	0.3457	0.19	0.0308	0.3823	0.161	0.251	0.0893	0.5917	0.2395	0.1218	0.1329	0.1261	0.1703	0.1795	0.2015	0.0577	0.2166	0.3255	0.2569	0.2872	0.4227	0.2869	0.2771	0.2749	0.2188	0.3092	0.3221	0.2404	0.2049	0.267	0.4757	0.2767
	lysoPC 16:0	208.1	540.33	4.8467	14.0803	8.5693	14.8459	12.8757	9.0266	12.5282	15.3448	12.0964	19.7295	20.1165	15.9492	13.797	11.0111	19.3581	13.207	12.7316	15.5309	11.6331	13.8752	9.4691	15.2334	14.2977	8.013	4.3938	7.4993	8.9659	12.0385	10.8942	7.4223	10.3199	14.4503	13.1511	12.5396	15.8598	18.2822	17.9051	11.893	10.3201	12.6823	12.1868	7.7299	11.3742	13.3673	16.7881	10.1623
	lysoPC 15:0	210.1	526.315	0.0148	0.0242	0.0409	0.0674	0.0935	0.0149	0.0278	0.0175	0.0074	0.0478	0.0328	0.0664	0.034	0.0351	0.0242	0.054	0.0214	0.0339	0.0178	0.0301	0.0276	0.0537	0.0391	0.0182	0.006	0.0253	0.0534	0.0577	0.0694	0.0113	0.0477	0.0569	0.0752	0.0877	0.1043	0.0611	0.0743	0.0412	0.0474	0.0455	0.0966	0.0371	0.021	0.0261	0.0132	0.0611
	lysoPC 14:0	204.5	512.298	0.0035	0.0072	0.0072	0.0079	0.0071	0.0019	0.0022	0.0044	0.0031	0.005	0.0044	0.006	0.0119	0.0041	0.0146	0.0029	0.0024	0.0043	0.0016	0.0043	0.0026	0.0129	0.0058	0.0012	0.0022	0.0031	0.004	0.0098	0.0103	0.0017	0.006	0.0221	0.024	0.0168	0.0098	0.0106	0.0084	0.0089	0.0082	0.0119	0.0033	0.0095	0.0037	0.0046	0.01	0.0093
	SM d18:1;26:3-OH *	179.9	897.631	0.0027	0.0131	0.0192	0.0304	0.0202	0.0097	0.0154	0.0133	0.0152	0.0266	0.0227	0.0196	0.0222	0.0157	0.0166	0.0163	0.013	0.0166	0.013	0.0124	0.0084	0.0133	0.013	0.0132	0.0087	0.0173	0.0163	0.0159	0.0144	0.0111	0.0125	0.0154	0.0166	0.0145	0.018	0.0162	0.023	0.02	0.0197	0.0214	0.0284	0.0208	0.0171	0.0203	0.0217	0.0195
	SM d18:1;26:2-OH *	180.2	899.645	0.0089	0.017	0.0205	0.023	0.029	0.0288	0.0284	0.0235	0.022	0.0311	0.0268	0.0321	0.0181	0.0209	0.0264	0.0312	0.0412	0.0343	0.039	0.0278	0.0177	0.0296	0.0255	0.0232	0.0208	0.0273	0.0293	0.0246	0.019	0.0182	0.0159	0.0318	0.0211	0.0267	0.0242	0.0233	0.0307	0.0277	0.0277	0.0218	0.0361	0.0211	0.0266	0.0283	0.0204	0.022
	SM d18:1;24:3-OH *	180.8	869.599	0.0081	0.0075	0.0124	0.0169	0.0121	0.0071	0.0099	0.0065	0.0078	0.0141	0.0154	0.0172	0.014	0.0094	0.0112	0.0113	0.0083	0.011	0.0063	0.0076	0.0064	0.0095	0.0086	0.0088	0.0073	0.0103	0.0113	0.0074	0.0114	0.008	0.0087	0.0117	0.0112	0.0092	0.01	0.0099	0.0111	0.0115	0.013	0.0122	0.0178	0.0124	0.012	0.0171	0.0114	0.0095
	SM d18:1;24:2-OH *	181.1	871.615	0.0137	0.0211	0.0211	0.0312	0.0291	0.0198	0.0252	0.0196	0.0239	0.0281	0.0336	0.0337	0.0293	0.0235	0.023	0.0297	0.0216	0.0352	0.0207	0.0231	0.0162	0.0272	0.0257	0.0263	0.0173	0.0235	0.0274	0.0197	0.0238	0.0142	0.0192	0.0267	0.0254	0.022	0.025	0.0224	0.0243	0.0253	0.0225	0.0252	0.036	0.0244	0.0231	0.0317	0.026	0.0235
	SM d18:1;23:6 *	182	833.555	0.021	0.0094	0.014	0.0171	0.0127	0.0123	0.0136	0.0148	0.0129	0.0221	0.0149	0.0174	0.0132	0.0159	0.0143	0.0159	0.012	0.0218	0.0115	0.0116	0.0137	0.0153	0.0226	0.0147	0.0153	0.0129	0.0128	0.0124	0.0139	0.0156	0.0108	0.0184	0.0133	0.0146	0.0112	0.0198	0.0158	0.0161	0.025	0.0126	0.0219	0.0125	0.0132	0.0182	0.0105	0.011
	SM d18:1;23:5 *	179.3	835.646	0.0863	0.0069	0.0056	0.0073	0.0107	0.0077	0.0076	0.005	0.0117	0.0068	0.0062	0.0143	0.0075	0.0046	0.0097	0.0095	0.0081	0.0068	0.0079	0.0084	0.0061	0.0093	0.0069	0.0058	0.0117	0.0047	0.0073	0.006	0.0053	0.0084	0.0071	0.0077	0.0052	0.0078	0.0102	0.006	0.0094	0.0063	0.0147	0.0081	0.0155	0.0078	0.0085	0.0103	0.0039	0.0057
	SM d18:1;22:3-OH *	182.3	841.567	0.0368	0.0227	0.0398	0.0457	0.0323	0.0313	0.0364	0.0318	0.0268	0.0618	0.0358	0.0433	0.0396	0.0381	0.04	0.0408	0.0261	0.045	0.0239	0.0236	0.039	0.0336	0.0398	0.0354	0.0258	0.034	0.0336	0.0284	0.0364	0.0484	0.0283	0.0389	0.0355	0.0481	0.0326	0.0489	0.0469	0.0498	0.068	0.0387	0.0565	0.0362	0.0439	0.0598	0.0307	0.0282
	SM d18:1;22:2-OH *	182.4	843.582	0.1233	0.0776	0.1093	0.1392	0.1022	0.1129	0.1156	0.12	0.1088	0.1814	0.1066	0.131	0.108	0.1582	0.118	0.1508	0.0927	0.2113	0.1016	0.1009	0.1206	0.1396	0.1304	0.1555	0.1007	0.0999	0.1043	0.1053	0.1179	0.145	0.0879	0.1474	0.1096	0.1362	0.0994	0.1748	0.1312	0.1352	0.1899	0.1099	0.1578	0.1006	0.1136	0.1527	0.0837	0.0824
	SM d18:1;22:1-OH *	178.5	845.631	0.128	0.0041	0.0059	0.0116	0.0056	0.0033	0.0046	0.0021	0.0048	0.006	0.0098	0.0098	0.0118	0.0158	0.0044	0.0063	0.0025	0.0057	0.0046	0.0042	0.0013	0.0048	0.0054	0.0074	0.1147	0.0067	0.0081	0.0025	0.0061	0.0067	0.0052	0.0057	0.0068	0.0024	0.003	0.0063	0	0.004	0.0037	0.0052	0.01	0.0076	0.0032	0.007	0.0109	0.0073
	SM d18:1;22:0-OH *	178.3	847.645	0.4048	0.0216	0.017	0.0448	0.0196	0.0066	0.018	0.0076	0.0172	0.0204	0.0285	0.0342	0.0319	0.0176	0.0166	0.0137	0.0072	0.021	0.0079	0.0162	0.0041	0.0111	0.0069	0.0104	0.3597	0.0144	0.0226	0.0099	0.0217	0.0116	0.0209	0.0185	0.0246	0.0097	0.0135	0.0132	0.019	0.0129	0.0156	0.0173	0.0343	0.0257	0.0094	0.0188	0.0409	0.023
	SM d18:1;21:5 *	183.8	807.519	0.0144	0.0124	0.0147	0.0269	0.0219	0.0124	0.0143	0.0117	0.0137	0.0187	0.0198	0.0203	0.02	0.0162	0.0173	0.0135	0.0136	0.0137	0.0104	0.0164	0.011	0.0144	0.0188	0.0102	0.0089	0.0201	0.0212	0.0188	0.0183	0.0115	0.0139	0.0208	0.0184	0.017	0.0189	0.0176	0.0207	0.0177	0.0199	0.0177	0.018	0.0159	0.0119	0.0214	0.0181	0.0171
	SM d18:1;20:3-OH *	184.2	813.536	0.0383	0.046	0.0708	0.088	0.0823	0.0426	0.0576	0.0416	0.0489	0.0761	0.0738	0.0661	0.077	0.0546	0.0594	0.0496	0.0526	0.0458	0.034	0.0428	0.0428	0.0405	0.0483	0.0505	0.0292	0.0577	0.0768	0.0443	0.0552	0.0532	0.0459	0.0528	0.0693	0.0675	0.0583	0.066	0.0721	0.0729	0.0904	0.0715	0.0874	0.0732	0.0697	0.0957	0.0665	0.0555
	SM d18:1;20:2-OH *	183.9	815.551	0.4595	0.5971	0.6726	1.137	0.8874	0.6216	0.7005	0.6076	0.6776	0.8459	0.7687	0.871	0.8337	0.7953	0.8404	0.6204	0.6634	0.7486	0.5259	0.6309	0.461	0.5859	0.6838	0.5665	0.3677	0.8089	1.0104	0.6996	0.7028	0.5568	0.5819	0.7741	0.8823	0.8221	0.7821	0.7006	0.8057	0.7535	0.87	0.7234	0.9409	0.7042	0.6241	0.9091	0.8519	0.6757
	SM d18:1;20:1-OH *	183.9	817.558	0.0143	0.0013	0.0002	0.0003	0.0046	0.0023	0.0019	0.0082	0.0044	0.0088	0.0066	0.0001	0.0034	0.0001	0.0057	0.0082	0.0016	0	0.0026	0.0064	0.0086	0.0037	0.0017	0.0002	0.0028	0.0051	0.0058	0.0075	0.0034	0	0.0035	0.0053	0.0035	0.0025	0.0004	0.0059	0.0004	0.0002	0.0054	0.0025	0.0074	0.0033	0.0039	0.0056	0.0024	0.0011
	SM d18:1;18:2-OH *	185.3	787.521	0.0121	0.0193	0.0259	0.0431	0.028	0.0112	0.0162	0.017	0.0127	0.0272	0.0229	0.0164	0.0193	0.0203	0.0218	0.0119	0.0078	0.0106	0.0121	0.0131	0.0085	0.0138	0.0164	0.0095	0.0063	0.0147	0.02	0.0183	0.0218	0.0127	0.0189	0.0285	0.0282	0.0307	0.0202	0.0166	0.0237	0.0165	0.0235	0.0191	0.0249	0.0195	0.0129	0.0181	0.0285	0.0201
	SM d18:1;16:4 *	183.8	739.532	0.0288	0.0367	0.0483	0.0642	0.0444	0.0316	0.0376	0.0305	0.0352	0.0537	0.0453	0.0479	0.0484	0.0361	0.0421	0.0299	0.0311	0.0313	0.0256	0.0369	0.0204	0.0247	0.0349	0.0264	0.0166	0.0519	0.0592	0.0447	0.05	0.0289	0.0297	0.0577	0.0567	0.0542	0.047	0.047	0.0545	0.0421	0.0558	0.0424	0.0549	0.0453	0.0305	0.0433	0.0507	0.0429
	SM d18:0;22:0 *	180.2	833.664	0.0019	0.0013	0.0012	0.0016	0.002	0.0014	0.0016	0.0019	0.0026	0.0018	0.0016	0.0004	0.0014	0.0005	0.0012	0.0017	0.0017	0.001	0.0006	0.0012	0.0014	0.0016	0.0011	0.0015	0.0011	0.0006	0.0014	0.0006	0.0006	0.0004	0.0009	0.0021	0.0008	0.0019	0.0009	0.0012	0.0014	0.0012	0.0008	0.0011	0.0016	0.0009	0.002	0.0019	0.0019	0.0005
	SM d18:0;18:0 *	182.4	777.601	0.0053	0.0039	0.0059	0.0043	0.0013	0.0039	0.0081	0.0057	0.006	0.0091	0.005	0.0052	0.0069	0.0097	0.0085	0.0072	0.0039	0.0006	0.0027	0.0066	0.0093	0.0125	0.0242	0.0097	0.0028	0.0045	0.0049	0.0058	0.0038	0.0054	0.0031	0.0054	0.004	0.0017	0.0054	0.0087	0.0016	0.0066	0.0081	0.005	0.0045	0.0047	0.0062	0.0068	0.0022	0.0028
	SM d18:0;16:0-OH *	182.2	765.567	0.0518	0.0224	0.0368	0.0467	0.0336	0.03	0.0335	0.0354	0.032	0.058	0.0374	0.0401	0.0322	0.0389	0.0311	0.0388	0.0284	0.0511	0.0299	0.0308	0.0268	0.0356	0.0532	0.0335	0.032	0.0339	0.0313	0.0328	0.0384	0.0408	0.0253	0.0496	0.0355	0.0441	0.0297	0.051	0.0445	0.0402	0.0661	0.0306	0.0557	0.0306	0.0349	0.0415	0.0265	0.0304
	SM d18:0;16:0 *	183.9	749.569	0.0403	0.033	0.0326	0.0383	0.0431	0.0287	0.0396	0.0323	0.0524	0.0334	0.043	0.036	0.0424	0.0282	0.042	0.0231	0.0354	0.0212	0.0133	0.0395	0.0372	0.0302	0.0387	0.0162	0.0387	0.0354	0.053	0.0324	0.0361	0.021	0.0331	0.0431	0.0373	0.0487	0.0443	0.0374	0.0432	0.0327	0.0453	0.0282	0.0669	0.0316	0.0353	0.0357	0.0406	0.035
	SM d18:0;15:0 *	184.1	735.521	0.0119	0.0138	0.0246	0.0316	0.0213	0.0113	0.0146	0.0105	0.0125	0.0228	0.0246	0.0189	0.0246	0.014	0.0158	0.0123	0.0125	0.01	0.0077	0.0129	0.0089	0.0088	0.0127	0.0097	0.0075	0.0195	0.0235	0.0153	0.02	0.0141	0.0123	0.0213	0.0226	0.0188	0.019	0.023	0.0261	0.024	0.0276	0.0232	0.0277	0.0226	0.0171	0.0237	0.0208	0.0173
	PI A40:8 *	97.8	891.522	0.1442	0.1308	0.0995	0.0549	0.0376	0.0193	0.0308	0.0467	0.028	0.0213	0.0227	0.0418	0.1074	0.0356	0.0707	0.0105	0.0297	0.0439	0.0126	0.018	0.0253	0.0303	0.0051	0.0506	0.0066	0.0004	0.0574	0.2422	0.1777	0.0012	0.0064	0.1196	0.1174	0.126	0.1447	0.058	0.1459	0.0682	0.01	0.0529	0.0244	0.0353	0.0384	0.0449	0.0568	0.0714
	PI A40:7 *	98.2	893.538	0.0959	0.2464	0.1188	0.0855	0.1098	0.0211	0.0718	0.1085	0.0867	0.0474	0.0414	0.0865	0.2566	0.0476	0.1002	0.0612	0.0745	0.0094	0.0692	0.0506	0.0519	0.057	0.0283	0.0495	0.142	0.1358	0.0826	0.3312	0.2642	0.0228	0.2265	0.2413	0.1837	0.2055	0.2766	0.1012	0.1994	0.1033	0.0275	0.1028	0.0231	0.0461	0.0693	0.095	0.0687	0.1477
	PI A39:8 *	97.8	877.544	0.592	0.5192	0.3794	0.1626	0.0234	0.0276	0.2102	0.2878	0.2585	0.1035	0.071	0.105	0.3521	0.167	0.1247	0.1657	0.156	0.1465	0.1866	0.1353	0.2007	0.1071	0.067	0.1311	0.6885	0.4005	0.2747	0.52	0.4249	0.3081	0.6312	0.6481	0.4336	0.4837	0.5467	0.279	0.3929	0.2034	0.0606	0.2612	0.0857	0.1435	0.2085	0.2709	0.1658	0.2122
	PI A38:7 *	98.6	865.507	0.0413	0.0356	0.0359	0.0138	0.0223	0.0142	0.0221	0.0282	0.0184	0.0108	0.0078	0.0167	0.0311	0.0101	0.0196	0.0108	0.0211	0.0106	0.0126	0.0102	0.0118	0.0087	0.0071	0.015	0.0393	0.0383	0.0257	0.0682	0.0615	0.0174	0.0262	0.0372	0.0458	0.0394	0.0398	0.019	0.042	0.0266	0.0059	0.0212	0.0147	0.0153	0.0168	0.0179	0.0216	0.0347
	PI A37:7 *	97.2	851.527	0.0224	0.0455	0.0288	0.018	0.0053	0.0063	0.0112	0.0254	0.012	0.0154	0.0044	0.0118	0.0122	0.0061	0.0108	0.0191	0.0114	0.0009	0.0076	0.0089	0.0087	0.005	0.0035	0.0044	0.0061	0.0185	0.0177	0.0773	0.0366	0.0231	0.0325	0.0208	0.0347	0.0415	0.0398	0.0154	0.0333	0.0269	0.0068	0.0339	0.007	0.0201	0.0127	0.0114	0.0186	0.019
	PI 44:9 *	101.2	959.547	0.0188	0.0019	0.0029	0.0014	0.001	0.0004	0.0021	0.0015	0.0007	0.0003	0.0002	0.0002	0.0009	0.0008	0.0017	0.0009	0.0006	0.0006	0.0009	0.0009	0.0036	0.001	0.0003	0.0013	0.0068	0.0031	0.0018	0.0016	0.0019	0.002	0.004	0.0053	0.004	0.0023	0.0019	0.0012	0.001	0.001	0.0013	0.0018	0.0005	0.0017	0.0015	0.0019	0.0014	0.0011
	PI 43:8 *	99.3	947.512	0.0751	0.0568	0.0769	0.0257	0.036	0.0288	0.0367	0.0739	0.0462	0.0183	0.0095	0.0153	0.039	0.0251	0.0393	0.031	0.0464	0.009	0.0452	0.0386	0.0527	0.0202	0.0114	0.0788	0.0953	0.0617	0.0564	0.0964	0.0715	0.0789	0.0515	0.0979	0.0518	0.12	0.0697	0.0532	0.0081	0.0928	0.0262	0.0621	0.0225	0.0497	0.0503	0.0412	0.0459	0.0635
	PI 43:7 *	98.4	949.529	0.1985	0.0363	0.1158	0.0382	0.0378	0.0429	0.0809	0.138	0.1074	0.0338	0.0194	0.0217	0.0762	0.0437	0.023	0.0573	0.0194	0.0286	0.101	0.0745	0.1349	0.0461	0.0279	0.0832	0.1029	0.1029	0.0677	0.1583	0.0926	0.158	0.0697	0.0347	0.0725	0.0778	0.1199	0.1078	0.1062	0.0889	0.0135	0.09	0.0322	0.0342	0.0917	0.0852	0.0579	0.1198
	PI 42:9 *	99.6	931.517	0.1336	0.0943	0.0952	0.0497	0.0586	0.044	0.0406	0.0652	0.0267	0.0334	0.0187	0.0241	0.054	0.0502	0.0531	0.0534	0.0479	0.0255	0.0614	0.0429	0.0501	0.0227	0.0114	0.0282	0.1858	0.0856	0.0671	0.1505	0.0962	0.0284	0.106	0.1277	0.0059	0.1278	0.0966	0.0681	0.0757	0.1276	0.0376	0.1154	0.0347	0.0249	0.0612	0.0455	0.0579	0.1446
	PI 42:8 *	98.2	933.532	0.3713	0.1364	0.2221	0.1068	0.0387	0.2108	0.2617	0.4369	0.3727	0.0862	0.0541	0.0818	0.1756	0.1544	0.1178	0.1945	0.2039	0.1129	0.325	0.2335	0.3912	0.084	0.0781	0.2757	0.4708	0.2716	0.2285	0.3266	0.2732	0.396	0.4082	0.105	0.2562	0.5714	0.3951	0.3596	0.0142	0.1818	0.1393	0.2984	0.0776	0.0491	0.2966	0.2714	0.1758	0.1867
	PI 42:7 *	101	935.543	0.0753	0.0357	0.0271	0.0181	0.0253	0.0166	0.0573	0.0305	0.0494	0.0098	0.0064	0.0119	0.0178	0.0145	0.0428	0.0354	0.0213	0.0065	0.065	0.0455	0.0829	0.0234	0.0122	0.0106	0.0622	0.0375	0.0064	0.0679	0.0228	0.0606	0.0469	0.063	0.0249	0.0868	0.0512	0.0358	0.0147	0.0235	0.0153	0.0208	0.0096	0.0123	0.029	0.0255	0.0218	0.017
	PI 42:10 *	99.8	929.502	0.0207	0.0092	0.0106	0.0047	0.0071	0.011	0.0058	0.0058	0.004	0.0019	0.0011	0.0028	0.0079	0.0051	0.0072	0.0043	0.0049	0.0012	0.0047	0.0037	0.0044	0.0021	0.0011	0.0171	0.0218	0.007	0.011	0.0136	0.014	0.0142	0.0134	0.0181	0.012	0.0154	0.011	0.0079	0.0212	0.0305	0.005	0.0098	0.0037	0.0101	0.0054	0.0058	0.0069	0.0054
	PI 41:9 *	97.3	917.538	0.4388	0.2097	0.2643	0.0863	0.0093	0.1555	0.2101	0.2404	0.2915	0.055	0.0297	0.0442	0.2206	0.1368	0.0646	0.1567	0.132	0.1735	0.32	0.1626	0.5116	0.041	0.0896	0.503	0.5385	0.3509	0.2117	0.5705	0.2467	0.5693	0.3203	0.3778	0.1607	0.2807	0.2239	0.2123	0.1792	0.1932	0.0959	0.2055	0.0767	0.1793	0.2231	0.1953	0.0813	0.2114
	PI 41:8 *	99.6	919.549	0.0756	0.0076	0.0395	0.0029	0.0212	0.0111	0.0013	0.0103	0.0604	0.0007	0.0002	0.0019	0.0033	0.0078	0.0015	0.0004	0.0012	0.0124	0.1067	0.0436	0.0236	0.0002	0.0001	0.0297	0.1952	0.0254	0.0159	0.02	0.0121	0.016	0.0215	0.0984	0.0091	0.0135	0.0208	0.0206	0.0039	0.0056	0.0016	0.0105	0.0005	0.0097	0.0147	0.0411	0.0032	0.0406
	PI 41:5 *	97.4	925.542	0.0061	0.0065	0.0046	0.0032	0.0051	0.0024	0.0057	0.0047	0.0043	0.0017	0.0013	0.0004	0.0054	0.001	0.0039	0.0017	0.0024	0	0.0025	0.0033	0.0048	0.001	0.0008	0.0004	0.0152	0.0079	0.0111	0.0136	0.0141	0.0127	0.0174	0.011	0.0054	0.0088	0.0083	0.0034	0.0077	0.0031	0.0022	0.0123	0.0017	0.0248	0.0028	0.0049	0.0033	0.0128
	PI 41:11 *	97.4	913.508	0.0524	0.0415	0.048	0.0173	0.0176	0.0254	0.0269	0.0389	0.0323	0.0138	0.0063	0.0071	0.0261	0.019	0.0129	0.0171	0.0214	0.0062	0.0326	0.0253	0.0278	0.0105	0.0099	0.0392	0.0494	0.0617	0.008	0.0405	0.0365	0.0579	0.0393	0.0814	0.0315	0.0496	0.0386	0.0491	0.0477	0.0329	0.0066	0.0288	0.0085	0.0237	0.0284	0.0233	0.0225	0.0412
	PI 41:10 *	97.3	915.523	0.242	0.1214	0.2012	0.0609	0.0663	0.0943	0.1221	0.1567	0.1404	0.0373	0.0216	0.0274	0.1047	0.0689	0.0524	0.0743	0.0826	0.0751	0.1618	0.0942	0.2306	0.0537	0.0074	0.0285	0.1442	0.2044	0.1338	0.1634	0.1239	0.0265	0.1607	0.2452	0.1033	0.1794	0.1307	0.1575	0.1234	0.1357	0.0463	0.125	0.0313	0.0114	0.1209	0.0999	0.0643	0.1202
	PI 40:8 *	100.1	905.502	0.0387	0.0121	0.0185	0.0079	0.011	0.0113	0.0133	0.0136	0.0128	0.0051	0.0025	0.0058	0.021	0.0088	0.0142	0.0082	0.0074	0.0043	0.0125	0.0101	0.0144	0.0069	0.0035	0.0185	0.0225	0.0176	0.0142	0.0374	0.0273	0.0077	0.0184	0.0075	0.0172	0.0223	0.0226	0.0159	0.0145	0.0158	0.0081	0.0159	0.0063	0.0072	0.0172	0.0129	0.0137	0.0165
	PI 39:9 *	98.4	889.507	0.0326	0.0619	0.0155	0.0235	0.0285	0.0193	0.025	0.0426	0.0383	0.0149	0.0084	0.0157	0.0565	0.0003	0.0307	0.0153	0.0224	0.0298	0.0205	0.0145	0.0082	0.0165	0.0081	0.0612	0.0007	0.0131	0.0445	0.0085	0.0661	0.0058	0.0483	0.0479	0.0016	0.0689	0.0666	0.0344	0.0449	0.0381	0.0107	0.0381	0.0139	0.0186	0.0309	0.0293	0	0.0463
	PI 39:5 *	97.9	897.51	0.0399	0.0258	0.0234	0.0042	0.0056	0.0054	0.0062	0.0063	0.0067	0.0008	0.0013	0.0004	0.0113	0.0033	0.0027	0.001	0.0017	0	0.003	0.0043	0.0051	0.0004	0.0016	0.0018	0.0142	0.0247	0.0298	0.0039	0.0248	0.0131	0.0202	0.0056	0.0183	0.0043	0.0049	0.0047	0.0079	0.0104	0.0042	0.0124	0.0027	0.0279	0.0039	0.0048	0.0047	0.027
	PI 39:4 *	96.8	899.527	0.1143	0.1026	0.1122	0.0195	0.0273	0.0464	0.0411	0.0523	0.0638	0.0056	0.0093	0.0057	0.0626	0.037	0.019	0.0205	0.0245	0.0265	0.0232	0.0302	0.1185	0.0149	0.0135	0.1456	0.1582	0.1258	0.0982	0.1287	0.0834	0.1277	0.0848	0.0651	0.0685	0.0435	0.0307	0.0392	0.0472	0.0985	0.035	0.0744	0.0165	0.1091	0.0494	0.024	0.0184	0.113
	PI 39:3 *	96.5	901.543	0.6874	0.2277	0.3094	0.0566	0.075	0.193	0.2526	0.2708	0.3881	0.0273	0.0283	0.0247	0.2016	0.1845	0.074	0.1338	0.102	0.1991	0.1675	0.1498	1.1208	0.1417	0.0854	0.8113	0.8645	0.3478	0.0025	0.2901	0.1765	0.6658	0.283	0.2968	0.1469	0.1136	0.1374	0.1603	0.107	0.2633	0.1187	0.2298	0.0643	0.2606	0.2684	0.2297	0.042	0.1699
	PI 37:3 *	97.8	873.512	0.1033	0.0743	0.0379	0.0259	0.0308	0.0282	0.0448	0.0438	0.0653	0.0128	0.0128	0.013	0.0762	0.0325	0.0248	0.016	0.0256	0.0353	0.0335	0.0261	0.1362	0.0364	0.0115	0.1327	0.1724	0.0782	0.0536	0.0799	0.0527	0.0515	0.0571	0.0655	0.0534	0.033	0.0614	0.0484	0.0584	0.0442	0.0227	0.0345	0.0135	0.0533	0.0496	0.04	0.0077	0.0533
	PI 37:2 *	96.9	875.528	0.3655	0.3913	0.2129	0.1524	0.1476	0.097	0.1437	0.1717	0.188	0.0823	0.0587	0.086	0.2119	0.0983	0.1389	0.0947	0.1193	0.1283	0.145	0.0982	0.1509	0.1411	0.0483	0.108	0.5436	0.2928	0.1879	0.3456	0.0502	0.1374	0.3224	0.4715	0.2919	0.3167	0.3931	0.2421	0.3417	0.1402	0.0416	0.1505	0.0604	0.0759	0.1379	0.1603	0.1376	0.1729
	PI 35:2 *	99.3	847.497	0.1368	0.0731	0.0483	0.0229	0.0288	0.0066	0.0345	0.0515	0.0312	0.0212	0.0143	0.0171	0.0493	0.0273	0.0127	0.0209	0.0088	0.0181	0.0311	0.0184	0.0121	0.0222	0.0104	0.0341	0.1729	0.0657	0.0487	0.0766	0.0612	0.0069	0.0618	0.0814	0.0711	0.0665	0.0822	0.0498	0.0794	0.0329	0.0201	0.0338	0.013	0.0502	0.0354	0.0346	0.0327	0.0468
	PI 35:1 *	99.6	849.512	0.2219	0.1555	0.1287	0.0541	0.0696	0.0632	0.0959	0.1156	0.0986	0.043	0.0258	0.0357	0.0899	0.0449	0.0645	0.0528	0.0744	0.0742	0.068	0.0409	0.0681	0.0469	0.0236	0.0495	0.1287	0.0994	0.0922	0.1899	0.1416	0.1165	0.1057	0.1467	0.143	0.1418	0.1475	0.0973	0.1207	0.0811	0.0311	0.0846	0.0321	0.0475	0.0823	0.092	0.0579	0.0782
	PG 30:0 *	84.8	693.45	0.0225	0.0068	0.0166	0.0511	0.0153	0.0037	0.0263	0.0055	0.006	0.0101	0.0804	0.0441	0.0057	0.0031	0.0087	0.0055	0.0577	0.0001	0.0057	0.0065	0.0022	0.0018	0.0023	0.0007	0.0391	0.0092	0.0082	0.021	0.0141	0.0053	0.0095	0.0279	0.0073	0.0308	0.0226	0.0079	0.0964	0.0073	0.0037	0.0428	0.0493	0.0061	0.0054	0.0092	0.072	0.0111
	PE A38:8 *	93.9	744.517	0.0367	0.0177	0.0649	0.0127	0.0144	0.0079	0.0094	0.0112	0.011	0.0084	0.0024	0.0046	0.0063	0.0128	0.002	0.0119	0.0154	0.0129	0.0048	0.0023	0.0218	0.006	0.0023	0.0058	0.0339	0.0301	0.0206	0.0584	0.0216	0.0243	0.0197	0.0452	0.02	0.0417	0.0208	0.026	0.0201	0.0304	0.007	0.0195	0.0138	0.01	0.0156	0.0159	0.0063	0.0196
	PE 43:9 *	94.7	826.523	0.0554	0.0072	0.0168	0.0069	0.0089	0.0121	0.0144	0.0144	0.0138	0.0064	0.0016	0.0033	0.0089	0.0189	0.0015	0.0131	0.0173	0.0011	0.0095	0.0049	0.0172	0.0045	0.0025	0.0162	0.0384	0.032	0.0104	0.0137	0.0101	0.0199	0.0129	0.038	0.0122	0.036	0.0167	0.0218	0.0122	0.0236	0.0062	0.0156	0.0072	0.0027	0.0184	0.0165	0.0063	0.0041
	PE 41:4 *	94.9	808.548	0.0477	0.042	0.0854	0.0158	0.0142	0.0214	0.0174	0.0132	0.0078	0.0139	0.0058	0.0028	0.0151	0.019	0.0069	0.0164	0.0117	0.0109	0.0101	0.0096	0.0252	0.0224	0.0116	0.0461	0.0436	0.0525	0.0343	0.0755	0.0163	0.0327	0.0327	0.0382	0.0496	0.0314	0.0219	0.0191	0.0207	0.0486	0.013	0.012	0.0082	0.0628	0.0193	0.0141	0.0263	0.0098
	PE 40:4 *	93	794.532	0.0224	0.0092	0.0273	0.0025	0.0034	0.0067	0.0073	0.0053	0.0068	0.0009	0.0006	0.0009	0.0038	0.0141	0.0011	0.0105	0.0105	0.0051	0.0019	0.0011	0.0193	0.0021	0.0012	0.0225	0.0167	0.0271	0.0144	0.0194	0.008	0.0288	0.0086	0.0132	0.0092	0.0085	0.0034	0.0084	0.0047	0.0247	0.0056	0.0111	0.0037	0.0114	0.0097	0.006	0.0018	0.0059
	PE 38:3 *	93.7	768.517	0.0128	0.0085	0.0158	0.0051	0.0058	0.0048	0.0056	0.0043	0.0074	0.002	0.0008	0.0012	0.008	0.0065	0.0013	0.0032	0.0057	0.0077	0.0034	0.0012	0.009	0.0031	0.0006	0.0145	0.0242	0.0136	0.0084	0.0115	0.0083	0.0029	0.0059	0.0124	0.0064	0.0083	0.0067	0.0092	0.0064	0.0115	0.0022	0.0063	0.0029	0.0036	0.0071	0.0058	0.0037	0.0094
	PE 38:2 *	93.6	770.533	0.0621	0.0342	0.0746	0.0205	0.0196	0.0185	0.0263	0.0176	0.0325	0.007	0.0035	0.0098	0.0373	0.0317	0.0108	0.0119	0.0211	0.0364	0.0124	0.0068	0.0616	0.0162	0.0049	0.0638	0.1455	0.0559	0.0305	0.0809	0.0524	0.0347	0.0307	0.0663	0.0371	0.0349	0.0445	0.0492	0.03	0.0481	0.0078	0.0373	0.0087	0.0257	0.0303	0.0241	0.0202	0.0234
	PE 36:2 *	94.1	742.502	0.0333	0.0239	0.0284	0.0118	0.0089	0.0108	0.0116	0.0122	0.0134	0.0057	0.0025	0.004	0.0196	0.0107	0.003	0.007	0.0114	0.0116	0.0067	0.0038	0.0274	0.0045	0.0031	0.0251	0.051	0.0386	0.0081	0.0499	0.0266	0.0717	0.0183	0.0197	0.0148	0.0215	0.0114	0.0149	0.0191	0.0186	0.0052	0.0176	0.0067	0.018	0.0124	0.0117	0.0064	0.0176
	PC A39:8 *	147.2	846.559	0.3057	0.1333	0.68	0.0196	0.214	0.8369	0.1619	0.5026	0.2311	0.0368	0.0931	0.0141	0.1907	0.4847	0.0484	0.0608	0.5278	0.0006	0.2098	0.2545	0.5243	0.0002	0.3138	0.2597	0.108	0.5135	0.3106	0.2461	0.2049	0.6956	0.1352	0.1851	0.004	0.0762	0.0071	0.1378	0.1285	0.5516	0.2063	0.3409	0.1492	0.1631	0.3544	0.1423	0.1318	0.289
	PC A39:8 *	160.1	846.583	1.3058	1.9046	1.2048	1.5597	2.5019	0.8407	3.2851	0.7935	3.8109	2.6982	2.6701	3.3575	2.8952	1.7268	2.5386	1.0277	1.8938	2.4001	3.5902	0.794	1.4443	2.0991	0.9094	2.5378	3.1883	1.0772	1.5447	0.3989	1.6516	1.2695	2.0979	0.7334	0.6969	2.7884	2.9669	2.6236	2.5529	0.5784	0.6652	1.5875	0.6536	0.3581	0.58	2.9649	1.9753	0.4457
	PC A39:7 *	147.3	848.567	0.001	0.0029	0.0013	0.0041	0.0017	0.0021	0.0115	0.0007	0.0035	0.0039	0.0005	0.001	0.0003	0.0109	0.0012	0.0008	0.016	0.0115	0.003	0.0095	0.0095	0.0331	0.0277	0.0025	0.0349	0.0053	0.017	0.0024	0.0036	0.0068	0.0082	0.01	0.0288	0.005	0.0039	0.011	0.0053	0.0001	0.0283	0.0005	0.0001	0.0052	0.0046	0.0011	0.0043	0.0002
	PC A38:8 *	160.8	832.532	0.2233	0.0205	0.1128	0.1868	0.2666	0.225	0.0615	0.2425	0.1466	0.2312	0.18	0.2887	0.2809	0.294	0.2647	0.1668	0.2387	0.0923	0.1248	0.0398	0.4078	0.0912	0.0384	0.4504	0.3781	0.0979	0.1928	0.3341	0.3419	0.089	0.1109	0.1983	0.1919	0.3394	0.2168	0.1345	0.4858	0.4065	0.1979	0.0228	0.1845	0.1018	0.2556	0.2046	0.2566	0.1982
	PC A37:6 *	153	822.56	0.2996	0.0974	0.0019	0.3582	0.0076	0.1273	0.0123	0.2381	0.1936	0.5802	0.1012	0.0104	0.1819	0.2092	0.0006	0.9986	0.0033	0.5301	0.1735	0.0947	0.0298	0.8996	0.1414	0.2826	0.1275	0.1995	0.0069	0.044	0.0762	0.2349	0.0005	0.1576	0.0013	0.7114	0.1208	0.0039	0.0022	0.1577	0.4787	0.0002	0.3369	0.2722	0.1255	0.2821	0.1977	0.0436
	PC A37:5 *	155.2	824.573	0.101	0.0474	0.0649	0.0648	0.0671	0.097	0.0656	0.0756	0.0662	0.0066	0.0369	0.0217	0.0429	0.0719	0.0695	0.0063	0.0026	0.0174	0.0589	0.0361	0.0532	0.1733	0.0801	0.0702	0.0932	0.048	0.0781	0.0555	0.051	0.1041	0.1078	0.0862	0.0635	0.2027	0.0161	0.1237	0.0354	0.0629	0.0672	0.0809	0.0464	0.0601	0.0718	0.0525	0.0779	0.0312
	PC A37:4 *	155	826.582	0.0011	0.0887	0.0021	0.0089	0.1469	0.1674	0.0066	0.0584	0.0018	0.0214	0.0015	0.1685	0.1684	0.075	0.0874	0.045	0.1763	0.063	0.055	0.1189	0.0409	0.0284	0.0025	0.001	0.054	0.0006	0.2033	0.1874	0.152	0.0998	0.0722	0.0051	0.1145	0.0011	0.0166	0.0006	0.0731	0.1765	0.0046	0.0002	0.0807	0.1566	0.0009	0.0038	0.0086	0.0036
	PC A35:6 *	156.1	794.528	0.0054	0.2092	0.0603	0.9087	0.8489	0.2323	0.0574	1.1686	0.2112	1.3866	0.0796	1.2992	0.3355	1.4613	1.0168	0.0102	0.0558	0.0351	0.667	0.6904	0.0592	1.9726	0.0747	0.4863	0.997	0.1495	0.2085	0.1924	0.2704	0.0259	0.0348	0.0547	0.2055	1.5432	0.0309	0.0213	0.6921	0.1427	0.0757	0.0642	1.1143	0.1168	0.0657	0.9669	0.0286	0.1645
	PC A35:6 *	147.3	794.569	0.0674	0.0431	0.1628	0.0234	0.0611	0.1905	0.0444	0.0707	0.0616	0.0071	0.031	0.0053	0.0553	0.1209	0.0124	0.0076	0.1605	0.0003	0.0652	0.0828	0.0378	0	0.1298	0.0831	0.0473	0.1318	0.1107	0.0844	0.058	0.1883	0.0453	0.0651	0.0595	0.0171	0.0023	0.0419	0.0378	0.1383	0.1086	0.0834	0.0431	0.1012	0.1014	0.0432	0.0483	0.1084
	PC A35:6 *	167	794.589	0.0073	0.0283	0	0.0165	0.0048	0.0001	0.0064	0.0006	0.0087	0	0.0098	0.0002	0.0319	0.0012	0.031	0.0001	0	0	0	0.0033	0	0	0	0	0.0002	0.0043	0.0184	0.0023	0.0602	0.0031	0.0196	0.0025	0.0242	0.0033	0.0386	0.0014	0.0137	0.0008	0.0018	0.0166	0.0112	0.0235	0.0009	0.0129	0.0236	0.0083
	PC A35:4 *	156.6	798.548	0.0023	0.0007	0.0033	0.005	0.0117	0.0049	0.0011	0.0539	0.0011	0.0791	0.0011	0.0031	0.0076	0.0252	0.0058	0.0305	0.0012	0.0015	0.0086	0.0281	0.0168	0.0048	0.0086	0.0139	0.0182	0.0072	0	0.0028	0.0152	0.0491	0.0002	0.0004	0.0091	0.0114	0.0038	0.0264	0.0085	0.0002	0.0033	0.0067	0.0273	0.0026	0.009	0.0395	0.0113	0.0021
	PC A34:6 *	158.8	780.565	0.0558	0.0453	0.0566	0.0301	0.0652	0.0665	0.0507	0.0019	0.053	0.0826	0.0005	0.0067	0.0804	0.0227	0.063	0.0467	0.0513	0.0205	0.0042	0.0438	0.0505	0.0376	0.0255	0.0564	0.0427	0.0678	0.0826	0.0204	0.049	0.0609	0.0575	0.0285	0.0607	0.0668	0.02	0.0775	0.0914	0.0113	0.0702	0.056	0.087	0.0614	0.0512	0.0032	0.0193	0.0355
	PC A33:5 *	153.2	768.553	0.0103	0.0211	0.0185	0.0215	0.0252	0.0181	0.0127	0.0113	0.0173	0.0065	0.0148	0.0172	0.0337	0.0193	0.0158	0.0078	0.0153	0.0187	0.0103	0.0182	0.0271	0.0267	0.0245	0.0339	0.0199	0.0246	0.0278	0.0281	0.0323	0.0078	0.0171	0.0122	0.0225	0.0112	0.0073	0.0095	0.0132	0.0206	0.0322	0.0203	0.0158	0.0395	0.0173	0.0162	0.0155	0.0316
	PC A33:4 *	159.7	770.527	0.0247	0.0228	0.0211	0.0296	0.022	0.0181	0.0151	0.0226	0.0163	0.0241	0.0174	0.031	0.0325	0.027	0.0311	0.0212	0.0146	0.0104	0.0087	0.012	0.0269	0.0135	0.0083	0.0214	0.0152	0.0291	0.0256	0.0257	0.025	0.0126	0.0214	0.0242	0.0328	0.0239	0.0284	0.0234	0.0381	0.027	0.0252	0.0222	0.0378	0.0114	0.0235	0.0241	0.0236	0.022
	PC A33:4 *	153.8	770.568	0.0556	0.0896	0.0913	0.0765	0.0902	0.1317	0.1171	0.0942	0.138	0.0611	0.0886	0.0708	0.1229	0.1101	0.0882	0.0932	0.0993	0.1358	0.0835	0.099	0.1703	0.138	0.1256	0.2266	0.097	0.1035	0.1024	0.121	0.123	0.0816	0.0832	0.0861	0.0938	0.0444	0.0701	0.0727	0.0902	0.1203	0.1293	0.0925	0.086	0.1289	0.0922	0.1041	0.0537	0.132
	PC A32:6 *	159.9	752.535	0.0271	0.0325	0.031	0.0503	0.025	0.0207	0.0208	0.0184	0.0178	0.0301	0.0285	0.0254	0.0315	0.0239	0.031	0.0151	0.0114	0.0031	0.01	0.012	0.0121	0.0118	0.0069	0.0081	0.0109	0.0242	0.048	0.0206	0.0336	0.018	0.0416	0.0305	0.0404	0.0289	0.0207	0.0261	0.0336	0.0271	0.0302	0.029	0.0496	0.0317	0.0177	0.0224	0.0329	0.0196
	PC A32:5 *	161	754.551	0.028	0.022	0.0226	0.0254	0.0211	0.0283	0.0214	0.0197	0.0188	0.0498	0.0256	0.0434	0.0355	0.0284	0.0358	0.0259	0.0182	0.0011	0.0117	0.0097	0.0109	0.0065	0.0071	0.0059	0.0147	0.0358	0.0385	0.0219	0.0246	0.0251	0.0328	0.037	0.0361	0.0376	0.0322	0.0423	0.0444	0.0447	0.0185	0.0252	0.0437	0.0203	0.0197	0.0298	0.0235	0.0156
	PC A31:4 *	156.6	742.538	0.0577	0.0941	0.0751	0.0496	0.0874	0.097	0.0657	0.0372	0.0941	0.0412	0.0806	0.0562	0.1288	0.1177	0.074	0.0423	0.0749	0.134	0.0502	0.0706	0.2023	0.0864	0.0988	0.228	0.08	0.0998	0.1039	0.1139	0.1233	0.0889	0.0661	0.0633	0.1092	0.0395	0.045	0.0531	0.0608	0.1205	0.0964	0.0887	0.0771	0.1234	0.0935	0.0701	0.0415	0.0967
	PC A31:3 *	157.1	744.553	0.0675	0.0506	0.0503	0.0811	0.0813	0.0583	0.0717	0.1159	0.0672	0.1402	0.0669	0.1143	0.043	0.1407	0.0748	0.1363	0.094	0.1849	0.0569	0.0696	0.1509	0.1831	0.1072	0.1446	0.076	0.0536	0.0599	0.0717	0.0545	0.116	0.0609	0.0872	0.0728	0.1165	0.0816	0.0823	0.0786	0.1123	0.1287	0.0823	0.1064	0.0723	0.1004	0.0828	0.0768	0.0535
	PC A30:5 *	162.4	726.52	0.0052	0.0062	0.0039	0.0052	0.0028	0.0016	0.0017	0.0017	0.0017	0.0038	0.0026	0.0027	0.0037	0.0036	0.0066	0.002	0.0004	0	0.0005	0.0007	0.0009	0.0002	0.0002	0.0004	0.0016	0.0043	0.0119	0.0028	0.0057	0.0031	0.0088	0.0062	0.0081	0.0055	0.0055	0.0043	0.0055	0.0042	0.0035	0.0045	0.0047	0.0059	0.0008	0.0034	0.0047	0.0026
	PC 41:5 *	150.5	894.583	0.0326	0.0443	0.0915	0.0166	0.0219	0.034	0.0523	0.0131	0.0261	0.0021	0.0135	0.0039	0.0316	0.0368	0.0152	0.0089	0.0689	0.0185	0.0119	0.015	0.0312	0.0079	0.024	0.0311	0.016	0.0896	0.053	0.0285	0.0368	0.008	0.0361	0.0154	0.0127	0.0035	0.0033	0.0082	0.0128	0.0294	0.0187	0.0505	0.0304	0.0604	0.0199	0.0365	0.005	0.0629
	PC 41:5 *	147.1	894.595	0.0298	0.0317	0.2043	0.0075	0.029	0.0828	0.0327	0.0576	0.0447	0.0099	0.0269	0.0036	0.0217	0.1041	0.0081	0.0068	0.1882	0.0086	0.0454	0.0497	0.0357	0.0065	0.0819	0.0478	0.0288	0.1655	0.0878	0.0891	0.0651	0.2691	0.0353	0.0664	0.037	0.0135	0.0017	0.0305	0.0308	0.0783	0.0469	0.0466	0.0346	0.0287	0.0567	0.0233	0.0218	0.1032
	PC 41:3 *	147.8	898.616	0.0109	0.0039	0.016	0.004	0.006	0.0181	0.0072	0.0096	0.0071	0.005	0.0036	0.0034	0.0073	0.0127	0.0057	0.0102	0.0164	0.0133	0.0156	0.0119	0.0803	0.016	0.0281	0.0252	0.0091	0.0103	0.0063	0.0083	0.0043	0.01	0.0043	0.0079	0.0028	0.0045	0.0025	0.0069	0.0037	0.0105	0.0119	0.0058	0.0063	0.0083	0.0085	0.0063	0.0047	0.0052
	PC 40:4 *	147.6	882.61	0.2334	0.0403	0.3828	0.0239	0.024	0.041	0.0082	0.0206	0.009	0.0117	0	0.0169	0.0012	0.0916	0.0076	0.0169	0.132	0.0437	0.0558	0.0398	0.0486	0.036	0.0824	0.1775	0.0516	0.0989	0.0216	0.125	0.0365	0.0637	0.0369	0.0719	0.0205	0.0159	0.001	0.0302	0.0003	0.1061	0.0739	0.0019	0.0106	0.0536	0.0496	0.0056	0.032	0.0408
	PC 40:3 *	144.8	884.627	0.0341	0.0043	0.0409	0.0071	0.0058	0.0208	0.0081	0.0088	0.0069	0.004	0.0065	0.0027	0.0097	0.0258	0.0023	0.0048	0.0278	0.0109	0.0139	0.0043	0.0358	0.029	0.022	0.0361	0.0091	0.0136	0.005	0.0258	0.0072	0.0094	0.0038	0.0219	0.0074	0.0044	0.0007	0.007	0.0027	0.0211	0.0267	0.0071	0.0059	0.0087	0.0086	0.0041	0.0032	0.0059
	PC 40:10 *	147.6	870.575	0.0783	0.0125	0.3863	0.0442	0.0862	0.0763	0.0675	0.142	0.0678	0.0204	0.0119	0.0071	0.0781	0.1014	0.0305	0.0748	0.0805	0.0914	0.0425	0.0538	0.3665	0.0696	0.1805	0.1548	0.0247	0.057	0.1385	0.0461	0.0455	0.0826	0.0701	0.0851	0.1371	0.02	0.01	0.0439	0.0296	0.112	0.1485	0.1117	0.0452	0.1976	0.1003	0.0636	0.0344	0.055
	PC 39:5 *	145.2	866.546	0.0277	0.066	0.0109	0.03	0.0477	0.0168	0.0106	0.0039	0.0153	0.0006	0.0147	0.0007	0.0462	0.0109	0.0086	0.0003	0.0097	0.0005	0.0057	0.0493	0.0032	0.0003	0.0108	0.0031	0.0179	0.0356	0.0698	0.0104	0.0514	0.0101	0.0349	0.0119	0.1061	0.0031	0.0006	0.0034	0.0117	0.0062	0.018	0.0608	0.019	0.1817	0.0062	0.0073	0.0618	0.1072
	PC 39:5 *	154	866.552	0.016	0.0302	0.0247	0.0188	0.0146	0.0161	0.0329	0.0069	0.0183	0.0049	0.0081	0.0125	0.0287	0.0247	0.0191	0.0128	0.0183	0.0329	0.0067	0.0152	0.0297	0.0164	0.0106	0.0231	0.0082	0.0285	0.0225	0.0168	0.0208	0.0102	0.0243	0.0089	0.0197	0.0139	0.015	0.0109	0.0121	0.0121	0.0211	0.041	0.0227	0.0426	0.0207	0.0357	0.0141	0.0238
	PC 39:5 *	150	866.563	0.0159	0.0193	0.0396	0.0108	0.0122	0.0203	0.0098	0.0159	0.0079	0.0028	0.0086	0.0033	0.012	0.035	0.0071	0.0025	0.0246	0.0051	0.0088	0.0087	0.0106	0.0027	0.0052	0.0137	0.0151	0.0597	0.028	0.0426	0.0274	0.0671	0.01	0.024	0.0184	0.0059	0.0023	0.0105	0.0079	0.0149	0.027	0.0183	0.0083	0.0106	0.0084	0.0068	0.0116	0.0286
	PC 39:4 *	145	868.562	0.404	0.5716	0.0802	0.2263	0.3709	0.3278	0.2157	0.0515	0.2841	0.0105	0.1921	0.0025	0.2848	0.0996	0.0823	0.0132	0.179	0.0366	0.0917	0.4334	0.0668	0.0232	0.1704	0.0932	0.2387	0.3669	0.0349	0.0695	0.5501	0.2357	0.0266	0.1708	0.7391	0.0148	0.0046	0.0547	0.1464	0.1374	0.174	0.5773	0.2238	1.3715	0.1468	0.1729	0.3344	0.7043
	PC 39:4 *	153.1	868.568	0.0906	0.0782	0.0799	0.0373	0.0411	0.0858	0.0391	0.0606	0.0752	0.0257	0.0319	0.044	0.0842	0.1576	0.0555	0.0796	0.0619	0.1486	0.0459	0.076	0.2453	0.1096	0.0707	0.2295	0.0391	0.0248	0.0769	0.0335	0.0438	0.0685	0.0801	0.039	0.0542	0.0403	0.0334	0.0468	0.0394	0.0835	0.1011	0.0725	0.0862	0.0882	0.087	0.1099	0.0338	0.0688
	PC 39:3 *	152.3	870.584	0.1643	0.0499	0.0803	0.0277	0.0611	0.2881	0.4789	0.1881	0.2754	0.0817	0.0627	0.1321	0.1435	0.43	0.1285	0.5247	0.1427	0.8291	0.2358	0.2291	1.0854	0.4203	0.3522	0.64	0.1515	0.1397	0.1211	0.0807	0.101	0.2277	0.0408	0.0988	0.0159	0.1654	0.0872	0.1714	0.0617	0.1572	0.1906	0.1349	0.2306	0.1044	0.363	0.0541	0.0405	0.1049
	PC 39:2 *	155.5	872.598	0.1076	0.0504	0.0435	0.0238	0.0625	0.1073	0.228	0.0237	0.1307	0.0604	0.0647	0.005	0.0319	0.1177	0.0939	0.2295	0.0728	0.1606	0.1746	0.1202	0.1844	0.3289	0.0353	0.3036	0.1322	0.04	0.0523	0.0276	0.0209	0.0313	0.0301	0.0871	0.0465	0.0776	0.0605	0.0701	0.0391	0.0432	0.0948	0.0627	0.0931	0.0284	0.0956	0.1204	0.074	0.0228
	PC 38:3 *	147.2	856.595	0.1396	0.0616	0.1418	0.0865	0.1843	0.1707	0.2415	0.151	0.232	0.0728	0.082	0.0068	0.0026	0.0392	0.1075	0.2021	0.2514	0.1837	0.1527	0.1487	0.3136	0.3414	0.6189	0.4729	0.1666	0.0047	0.0008	0.0269	0.1696	0.1912	0.0449	0.0037	0.0083	0.0878	0.0168	0.0629	0.2443	0.2131	0.4617	0.2579	0.0947	0.0271	0.0017	0.1015	0.0151	0.0369
	PC 37:4 *	148.5	840.53	0.1326	0.3346	0.0812	0.0018	0.0006	0.1109	0.0786	0.0525	0.1159	0.0065	0.0349	0.008	0.1405	0.0733	0.0463	0.0044	0.0817	0.0069	0.0279	0.2118	0.0296	0.0039	0.1142	0.0435	0.0843	0.1599	0.2407	0.0812	0.0469	0.1614	0.2245	0.0977	0.354	0.0319	0.005	0.0365	0.0894	0.0808	0.0004	0.2513	0.1015	0.3344	0.0548	0.0613	0.1896	0.0001
	PC 37:4 *	159.9	840.562	0.002	0.0063	0.007	0.0087	0	0.0138	0.0491	0.0003	0.0395	0.0182	0.0026	0.014	0.0098	0.01	0.0042	0.0351	0.016	0.0161	0.0116	0.0008	0.0351	0.0136	0.003	0.0001	0.0114	0.0038	0.0057	0.0116	0.0072	0.0022	0.0134	0.006	0.0001	0.0001	0.0083	0.0014	0.0179	0.0007	0.0026	0.0016	0.0207	0.0022	0.0007	0.0473	0.0099	0.0034
	PC 37:3 *	147.9	842.546	0.2347	0.6067	0.5744	0.2701	0.3432	0.2043	0.0709	0.2537	0.2427	0.0211	0.0343	0.0275	0.2439	0.3593	0.0853	0.048	0.178	0.0007	0.1505	0.0255	0.4048	0.0001	0.0013	0.1583	0.1568	0.3562	0.0057	0.1952	0.0552	0.2647	0.7305	0.2128	0.0054	0.0731	0.0103	0.0951	0.2255	0.3002	0.3022	0.0025	0.1406	0.0061	0.1309	0.0677	0.0013	0.5241
	PC 37:2 *	147.5	844.561	1.4395	0.5906	2.9931	0.0395	0.1499	2.6776	0.7269	2.1926	1.1052	0.132	0.4653	0.1024	0.4492	2.2845	0.0116	0.2564	2.4088	0.5461	1.0456	1.1902	0.5142	0.0811	1.8448	1.8879	1.0225	1.9871	1.6601	1.285	0.7967	3.2793	0.6764	0.9775	0.9977	0.3938	0.0517	0.6999	0.6697	2.4244	1.2946	0.4595	0.6069	1.5859	1.6417	0.5848	0.7022	1.2364
	PC 37:2 *	159.8	844.57	0.5616	0.5131	0.51	1.2239	1.1358	0.9158	1.5639	1.117	0.3962	1.2809	1.3085	2.1886	1.0732	0.5293	1.5485	1.3663	1.2026	0.9938	1.8002	1.4557	0.4603	1.5472	0.8974	1.2753	1.7003	0.0721	0.131	0.6213	0.7837	0.3782	1.0278	1.0261	0.5332	1.2221	2.4454	1.2012	1.344	0.811	0.8329	0.8527	1.1848	0.4014	1.223	1.6645	1.0509	0.4202
	PC 36:8 *	148.9	818.526	0.1042	0.0335	0.1266	0.0348	0.0472	0.139	0.0086	0.1205	0.0615	0.0095	0.0408	0.0067	0.077	0.1306	0.0421	0.04	0.0695	0.0462	0.0138	0.0571	0.2522	0.0851	0.0334	0.1016	0.0929	0.0782	0.0811	0.0692	0.0264	0.11	0.0309	0.0233	0.0745	0.0268	0.0173	0.046	0.0413	0.0833	0.0344	0.0327	0.0442	0.0687	0.0798	0.0323	0.0268	0.0689
	PC 36:6 *	162.8	822.502	0.0375	0.032	0.0185	0.0152	0.0296	0.0224	0.0143	0.0309	0.0175	0.0333	0.0247	0.0386	0.0086	0.036	0.0334	0.0239	0.0413	0.0572	0.0176	0.0152	0.0392	0.021	0.0145	0.1563	0.0775	0.0149	0.0214	0.0397	0.0415	0.0109	0.0151	0.0314	0.0201	0.0491	0.0765	0.0233	0.0743	0.0117	0.0282	0.0253	0.0255	0.0155	0.0209	0.0169	0.0081	0.0652
	PC 36:3 *	148.3	828.566	0.2028	0.169	0.4817	0.1779	0.2435	0.3509	0.0138	0.2586	0.0242	0.096	0.0107	0.0411	0.4362	0.4503	0.1547	0.1195	0.1775	0.2981	0.0212	0.0189	0.8203	0.405	0.0352	0.0346	0.2098	0.4065	0.3393	0.2622	0.1626	0.258	0.0869	0.1334	0.2576	0.0973	0.0545	0.043	0.0245	0.5926	0.5589	0.2292	0.2223	0.3666	0.2255	0.0076	0.1066	0.0357
	PC 36:2 *	148.8	830.545	0.0005	0.0007	0.0013	0.0015	0.0019	0.0033	0.0002	0.001	0.0006	0.0011	0.0001	0.0005	0.0043	0.0033	0.0016	0.0014	0.0004	0.0035	0.0028	0.0066	0.0095	0.0047	0.0109	0.0002	0.0008	0.0025	0.001	0.0013	0.0006	0.001	0.0054	0.0004	0.0011	0.0007	0.0006	0.0002	0.0052	0.0047	0.0039	0.0002	0.0021	0.0011	0.0018	0.0001	0.0004	0.0114
	PC 36:2 *	160.3	830.556	0.0448	0.0269	0.0134	0.0425	0.0099	0.0153	0.0755	0.0459	0.0245	0.0165	0.0179	0.0653	0.0773	0.0679	0.0673	0.0469	0.0841	0.1879	0.0611	0.0815	0.0874	0.1579	0.1215	0.132	0.0984	0.1871	0.0226	0.0161	0.0225	0.0568	0.0321	0.0512	0.0895	0.0654	0.0813	0.0412	0.0563	0.0118	0.0824	0.069	0.0401	0.2942	0.0152	0.0602	0.0465	0.2305
	PC 36:1 *	152.8	832.597	0.8271	0.2924	0.1064	1.1802	0.7706	0.4597	0.8635	1.5268	0.577	2.0023	0.6851	2.1135	0.589	1.1544	1.4844	2.7596	0.7718	1.8067	0.9727	0.6662	1.4941	3.6618	1.4545	1.1605	1.0665	0.0152	0.1016	0.0103	0.1076	0.4516	1.0946	0.0807	0.2974	1.7856	1.323	1.213	0.0812	0.375	1.9793	0.4269	1.3912	0.0072	0.6883	1.8533	0.0351	0.03
	PC 36:0 *	154.3	834.61	0.0002	0.1447	0.0757	0.2493	0.2038	0.1892	0.2478	0.2945	0.218	0.4748	0.1533	0.3906	0.1273	0.2756	0.2841	0.5117	0.2125	0.3883	0.2169	0.1936	0.2689	0.6225	0.0261	0.2882	0.215	0.1034	0.0004	0.0976	0.1309	0.1889	0.2419	0.133	0.1538	0.3759	0.2661	0.2601	0.2333	0.2113	0.4259	0.0004	0.2552	0.1412	0.2182	0.294	0.2408	0.0908
	PC 35:5 *	163.4	810.524	0.1792	0.0022	0.0551	0.0829	0.0467	0.1127	0.1001	0.0133	0.1192	0.0014	0.016	0.1171	0.1151	0.1193	0.1031	0.0862	0.003	0.039	0.0938	0.0014	0.3938	0.036	0.0382	0.184	0.0062	0.0612	0.0711	0.0886	0.0035	0.0194	0.0293	0.1121	0.0016	0.0037	0.0243	0.1076	0.0968	0.0049	0.0387	0.0705	0.0339	0.0325	0.0355	0.0833	0.0635	0.0176
	PC 35:3 *	150.7	814.517	0.0077	0.1751	0.0071	0.0873	0.0757	0.0103	0.0108	0.0082	0.031	0.0001	0.0366	0.0024	0.0544	0.004	0.0247	0.0001	0.0008	0.0021	0.0023	0.0288	0.0018	0.0004	0.012	0.0033	0.0129	0.0014	0.1054	0.0093	0.1478	0.0035	0.2074	0.0145	0.1917	0.0075	0.005	0.0001	0.0352	0.0305	0.0141	0.1517	0.0197	0.2303	0.0109	0.0132	0.0734	0.0007
	PC 35:2 *	150.4	816.53	0.6729	0.306	0.7883	0.1727	0.3082	0.7715	0.1924	0.5577	0.2681	0.0407	0.1811	0.0812	0.3014	0.8023	0.1376	0.0545	0.2565	0.1665	0.2632	0.3802	0.4598	0.0981	0.5961	0.5157	0.4005	0.3234	0.6221	0.3214	0.4393	1.1042	0.2715	0.3834	0.4912	0.1836	0.0624	0.2673	0.1486	0.8459	0.3978	0.2806	0.2529	0.5987	0.4387	0.1985	0.1254	0.3388
	PC 35:2 *	162.8	816.541	0.433	0.1673	0.3876	0.6541	0.5677	0.478	0.687	0.8591	0.6961	0.3097	0.7138	1.2364	0.7094	0.4968	0.5403	0.5531	0.6851	0.5218	0.4022	0.6352	0.5877	0.5445	0.4275	0.5744	0.7609	0.1514	0.3346	0.5193	0.6339	0.225	0.4371	0.8417	0.4437	0.6602	1.1582	0.3465	0.66	0.6296	0.4224	0.3241	0.7035	0.2351	0.2587	0.6052	0.6073	0.1804
	PC 35:1 *	153	818.547	0.2752	0.2592	0.3069	0.2789	0.3169	0.2327	0.1784	0.156	0.2212	0.01	0.1916	0.2362	0.5103	0.2719	0.2672	0.1414	0.1729	0.3906	0.1677	0.2399	0.4744	0.3995	0.0369	0.5031	0.2922	0.2525	0.3869	0.3027	0.356	0.0811	0.2352	0.1459	0.2652	0.1875	0.1754	0.1629	0.1867	0.288	0.4434	0.2537	0.2226	0.444	0.2384	0.1971	0.1941	0.3807
	PC 35:1 *	162.9	818.555	0.3809	1.06	1.114	1.551	1.2495	1.0182	1.3457	1.8624	0.7002	1.7558	0.8259	2.923	1.2473	0.3981	1.9777	1.1382	1.3861	0.7498	1.8449	1.0104	1.8565	1.6845	0.9553	1.1069	2.2575	1.1203	0.8386	1.3738	1.0099	1.2548	1.0856	1.4386	0.9251	1.5838	2.5894	1.6719	0.7579	0.9422	1.5261	0.9618	1.4434	0.6549	2.0517	1.9106	0.954	0.8433
	PC 35:1 *	145.4	818.568	0.0129	0.0267	0.0073	0.0125	0.0183	0.0136	0.0058	0.004	0.0125	0.0115	0.0106	0.0007	0.0096	0.0051	0.0031	0.0047	0.0084	0.0445	0.003	0.0231	0.0242	0.0678	0.0148	0.0019	0.0069	0.0221	0.0298	0.0051	0.0295	0.0208	0.021	0.0073	0.0377	0.0019	0.0007	0.0019	0.0057	0.0063	0.0191	0.0322	0.0105	0.0654	0.0051	0.0066	0.02	0.0448
	PC 34:3 *	147	800.534	0.0326	0.012	0.0239	0.0544	0.0117	0.0195	0.0066	0.0188	0.0084	0.0045	0.0076	0.0018	0.0267	0.0163	0.0037	0.0033	0.0126	0.0651	0.0069	0.0085	0.0216	0.0253	0.0148	0.0112	0.0119	0.0272	0.0268	0.0386	0.0221	0.0367	0.0114	0.022	0.022	0.0044	0.0012	0.0147	0.0112	0.0215	0.0586	0.017	0.0591	0.0235	0.0181	0.0108	0.0097	0.0151
	PC 34:0 *	156	806.58	0.0095	0.111	0.015	0.0253	0.0768	0.1922	0.0349	0.3973	0.4188	0.0113	0.1344	0.1234	0.0381	0.006	0.0028	0.1058	0.0321	0.0883	0.0222	0.0545	0.1847	0.0353	0.0124	0.0056	0.036	0.0029	0.1234	0.0175	0.0054	0.0137	0.0052	0.0152	0.1366	0.0577	0.02	0.0162	0.1443	0.0016	0.0124	0.0089	0.0504	0.0217	0.0142	0.3997	0.021	0.0081
	PC 33:1 *	156.2	790.516	0.0509	0.0468	0.0932	0.0473	0.0778	0.0576	0.0382	0.0454	0.0485	0.0147	0.0227	0.0596	0.0791	0.0768	0.0374	0.0281	0.0398	0.134	0.0153	0.0415	0.0773	0.0495	0.048	0.0946	0.054	0.0416	0.0473	0.0489	0.0693	0.0287	0.0398	0.033	0.0683	0.0363	0.0396	0.0245	0.0282	0.0736	0.0558	0.0704	0.0599	0.1096	0.0647	0.0567	0.0409	0.0913
	PC 33:1 *	165.3	790.523	0.0243	0.0235	0.0266	0.0257	0.0153	0.01	0.0097	0.0259	0.0142	0.0172	0.008	0.0537	0.0196	0.0118	0.034	0.0262	0.0169	0.0042	0.0107	0.0089	0.0039	0.0085	0.0053	0.0106	0.0344	0.0091	0.0146	0.0426	0.0342	0.0073	0.0201	0.0394	0.0366	0.0752	0.044	0.0216	0.0288	0.0341	0.0128	0.0309	0.0215	0.0165	0.0171	0.0187	0.0437	0.016
	PC 32:1 *	152.6	776.535	0.0208	0.0093	0.0135	0.008	0.0137	0.0136	0.0058	0.0087	0.0062	0.0079	0.01	0.0044	0.0134	0.0083	0.0126	0.01	0.0047	0.033	0.0052	0.0053	0.0226	0.052	0.0099	0.0086	0.0034	0.0142	0.0139	0.0125	0.0075	0.0119	0.0067	0.0224	0.0142	0.0107	0.0067	0.0153	0.0103	0.0158	0.0184	0.0124	0.0163	0.0179	0.0135	0.0151	0.0089	0.01
	PC 31:0 *	158.8	764.499	0.007	0.0001	0.006	0.018	0.0059	0.0013	0.0002	0.0124	0.0013	0.0001	0.0003	0.0167	0.0074	0.0143	0.0088	0.0095	0.0034	0.014	0.0017	0.0025	0.0184	0.0145	0.007	0.014	0.0149	0.0077	0.0007	0.01	0.007	0.0028	0.0121	0.004	0.0247	0.0385	0.015	0.0092	0.0073	0.0103	0.0485	0.0128	0.0008	0.0273	0.0018	0.0033	0.013	0.0123
	lysoPI 23:6 *	121	657.277	0.0279	0.0007	0.001	0.0041	0.0013	0.0011	0.0005	0.0031	0.0004	0.0006	0.0001	0.0006	0.0013	0.001	0.0005	0.0006	0.0002	0.0023	0.0005	0.0013	0.0518	0.0007	0.0001	0.0012	0.0472	0.0001	0.0014	0.0001	0.0007	0.0003	0.0017	0.0008	0.0003	0.0036	0.001	0.0007	0.001	0.0004	0.0003	0.0004	0.001	0.001	0.0003	0.0006	0.0002	0.0002
	lysoPI 17:0 *	124.6	585.339	0.005	0.021	0.0113	0.0264	0.0167	0.01	0.0139	0.036	0.0143	0.0072	0.0026	0.0099	0.0171	0.0115	0.0555	0.0216	0.0086	0.0063	0.0262	0.0062	0.0013	0.0111	0.0013	0.0113	0.0109	0.0092	0.0186	0.0311	0.0334	0.0091	0.0428	0.0253	0.0261	0.0164	0.0228	0.0414	0.035	0.0151	0.0201	0.0226	0.0118	0.009	0.0101	0.0144	0.0196	0.0125
	lysoPE 17:2 *	129	462.298	0.0062	0.0029	0.002	0.0041	0.0027	0.0028	0.0033	0.0018	0.0027	0.0006	0.0019	0.0016	0.005	0.0026	0.0017	0.0009	0.0009	0.006	0.0013	0.0016	0.0046	0.0008	0.0031	0.0051	0.0039	0.0035	0.0043	0.0016	0.0028	0.0024	0.0028	0.0018	0.0031	0.0013	0.001	0.0018	0.0017	0.0025	0.0026	0.0022	0.0023	0.004	0.0016	0.0027	0.001	0.0016
	lysoPE 17:1 *	127.7	464.314	0.0124	0.0065	0.0045	0.0077	0.0055	0.008	0.0047	0.0041	0.0047	0.0014	0.0054	0.0032	0.0076	0.0044	0.0033	0.0038	0.0053	0.0053	0.0044	0.0052	0.0091	0.0025	0.0099	0.0155	0.0123	0.0145	0.0125	0.0049	0.0077	0.0072	0.0056	0.0066	0.0105	0.0032	0.0029	0.0041	0.0047	0.0076	0.0075	0.0065	0.0033	0.0124	0.0035	0.0036	0.0021	0.0046
	lysoPE 17:0 *	139.6	466.329	0.0057	0.0026	0.0016	0.0039	0.0028	0.004	0.0037	0.0048	0.0053	0.0019	0.0059	0.0039	0.0071	0.003	0.0041	0.0011	0.0018	0.0022	0.0015	0.0039	0.0079	0.002	0.0042	0.0056	0.006	0.007	0.0083	0.0035	0.0061	0.0054	0.005	0.0035	0.0056	0.0035	0.0042	0.0036	0.0038	0.0053	0.0048	0.005	0.0026	0.0061	0.0016	0.002	0.0015	0.0026
	lysoPE 15:0 *	143.6	438.298	0.014	0.0037	0.0016	0.0033	0.0038	0.0032	0.0038	0.0037	0.0035	0.0022	0.004	0.0019	0.0068	0.0033	0.0031	0.0008	0.0005	0.0031	0.0011	0.0016	0.0056	0.0012	0.0017	0.0052	0.0033	0.0036	0.0046	0.003	0.0041	0.0028	0.0032	0.0024	0.0039	0.0023	0.0027	0.0045	0.0025	0.0046	0.0086	0.0033	0.0028	0.0034	0.0022	0.0026	0.0012	0.0019
	lysoPC 23:6 *	208.9	626.288	0	0.0045	0.0191	0.0348	0.0608	0.0191	0.0158	0.0081	0.0037	0.0235	0.0079	0.0263	0.0105	0.0257	0.0069	0.0583	0.0287	0.0332	0.0478	0.0213	0.0004	0.031	0.0078	0.0262	0.0002	0.0093	0.0209	0.0331	0.0332	0.01	0.0214	0.0138	0.0363	0.046	0.0468	0.016	0.0232	0.0155	0.014	0.0118	0.044	0.0131	0.0215	0.0104	0.005	0.0339
	lysoPC 23:6 *	198.7	626.318	0.0953	0.094	0.0913	0.1436	0.1169	0.1279	0.1491	0.1167	0.1297	0.1373	0.1609	0.1721	0.1121	0.1223	0.137	0.2093	0.1595	0.1759	0.1182	0.1413	0.1195	0.1708	0.1593	0.0901	0.0881	0.0797	0.104	0.0689	0.0818	0.1104	0.1158	0.1193	0.1142	0.1327	0.1358	0.1394	0.1444	0.1136	0.1073	0.1294	0.1435	0.0934	0.1443	0.1682	0.1091	0.1086
	lysoPC 22:6 *	199.3	612.386	0.0007	0.0075	0.0134	0.0217	0.0341	0.0248	0.0264	0.0241	0.0257	0.0306	0.0295	0.042	0.0131	0.0129	0.0476	0.0203	0.031	0.0246	0.0434	0.0409	0.0114	0.0478	0.0562	0.0106	0.0039	0.0077	0.0075	0.009	0.0099	0.0053	0.0108	0.0157	0.0091	0.0161	0.0194	0.0256	0.0166	0.0085	0.0113	0.0171	0.0193	0.014	0.0223	0.0297	0.0362	0.0067
	lysoPC 21:2 *	202	606.352	0.0023	0.0202	0.022	0.037	0.03	0.0111	0.0136	0.0156	0.0166	0.0417	0.0504	0.0328	0.0257	0.0126	0.0315	0.0147	0.0229	0.025	0.0255	0.0293	0.0131	0.0373	0.0182	0.0078	0.0065	0.0187	0.021	0.0214	0.0351	0.013	0.0229	0.0269	0.0215	0.024	0.0294	0.0283	0.0213	0.0117	0.0176	0.0222	0.0233	0.0134	0.0156	0.0166	0.025	0.0544
	lysoPC 21:1 *	199.9	608.366	0.0274	0.1432	0.1487	0.1828	0.1545	0.1487	0.1873	0.155	0.1862	0.2584	0.3686	0.1775	0.1059	0.1414	0.163	0.1959	0.2924	0.1593	0.2263	0.1942	0.1092	0.1944	0.1825	0.0794	0.0483	0.1356	0.1493	0.1398	0.2128	0.2052	0.1994	0.2065	0.1443	0.1706	0.1567	0.2029	0.2119	0.1248	0.1085	0.1794	0.2502	0.0834	0.1706	0.2506	0.1739	0.2659
	lysoPC 20:5 *	193.1	586.364	0.0002	0.011	0.0011	0.0279	0.0149	0.0008	0.0038	0.0011	0.0048	0.0016	0.0144	0.0024	0.0125	0.0008	0.0148	0.0008	0.0017	0.0006	0.0016	0.0061	0.0002	0.0009	0.0006	0.0003	0.0002	0.0029	0.0111	0.0016	0.0103	0.0005	0.0132	0.0016	0.0122	0.0021	0.0153	0.0014	0.0048	0.0012	0.0039	0.0084	0.0092	0.0053	0.0009	0.0049	0.0154	0.0088
	lysoPC 20:2 *	194.5	592.322	0.01	0.0079	0.0055	0.0136	0.0079	0.0071	0.0071	0.0104	0.0068	0.0173	0.0098	0.015	0.0125	0.0069	0.0106	0.0059	0.0044	0.005	0.0061	0.0046	0.0039	0.0081	0.0027	0.0038	0.0041	0.007	0.0077	0.0113	0.0078	0.0069	0.009	0.0188	0.0101	0.0106	0.0103	0.0244	0.0166	0.0073	0.015	0.0075	0.0121	0.0047	0.0109	0.0133	0.0067	0.0041
	lysoPC 20:1 *	213.2	594.338	0.0053	0.0017	0.0023	0.0047	0.0017	0.0027	0.0029	0.0017	0.0014	0.0031	0.0019	0.0032	0.0026	0.0027	0.002	0.0016	0.0013	0.0041	0.0009	0.002	0.0003	0.003	0.0008	0.0021	0.0038	0.002	0.0021	0.0015	0.0015	0.0015	0.0016	0.003	0.0019	0.0026	0.0023	0.0048	0.0026	0.0018	0.0024	0.002	0.0019	0.0009	0.0026	0.0024	0.0029	0.0013
	lysoPC 19:2 *	198.9	578.3	0.0083	0.0119	0.0507	0.004	0.0095	0.0502	0.025	0.0192	0.0149	0.0002	0.0073	0.0256	0.0427	0.0309	0.0235	0.0014	0.02	0.032	0.0038	0.006	0.0308	0.0178	0.0667	0.0133	0.0022	0.0317	0.0275	0.0242	0.0171	0.0301	0.0109	0.0133	0.0213	0.009	0.0072	0.0117	0.0043	0.0254	0.0514	0.0222	0.0365	0.0325	0.0301	0.019	0.0033	0.0314
	lysoPC 19:1 *	208	580.336	0.0192	0.0946	0.0641	0.0919	0.0957	0.0567	0.0876	0.0939	0.0827	0.1857	0.2208	0.1096	0.0918	0.0758	0.1171	0.0862	0.1265	0.1169	0.0753	0.1059	0.067	0.1099	0.1057	0.0482	0.0213	0.0788	0.067	0.1086	0.1207	0.0953	0.0847	0.1386	0.0946	0.0856	0.095	0.1237	0.1295	0.068	0.0709	0.0913	0.1107	0.0469	0.0809	0.0967	0.1056	0.1195
	lysoPC 19:1 *	203.1	580.397	0.0036	0.017	0.0051	0.0414	0.0211	0.0127	0.0179	0.0127	0.0202	0.02	0.0363	0.0177	0.0198	0.0124	0.031	0.0075	0.0065	0.0036	0.0076	0.0099	0.0056	0.006	0.0029	0.0016	0.0037	0.016	0.0223	0.0098	0.0096	0.0053	0.0155	0.0345	0.0212	0.0108	0.0202	0.0365	0.0222	0.0131	0.0112	0.017	0.0399	0.0044	0.0071	0.0151	0.0407	0.016
	lysoPC 19:0 *	200.8	582.413	0.0028	0.0147	0.0011	0.0137	0.0153	0.0042	0.0067	0.0033	0.005	0.0088	0.0209	0.0104	0.0102	0.0011	0.0127	0.0052	0.0067	0.0001	0.0038	0.006	0	0.0015	0.0003	0.0001	0.0033	0.0165	0.0119	0.0055	0.0056	0.0025	0.0065	0.0171	0.0158	0.0054	0.0162	0.0098	0.0132	0.003	0.0044	0.0046	0.0148	0.0026	0.0027	0.0081	0.013	0.0073
	lysoPC 18:4 *	199.8	560.328	0.1329	0.4366	0.4327	0.617	0.5219	0.4864	0.652	0.4004	0.6325	0.1897	0.9541	0.6563	0.3707	0.3987	0.58	0.7487	0.8386	0.559	0.455	0.6861	0.3826	0.5447	0.6133	0.2706	0.0663	0.2728	0.4169	0.3214	0.3886	0.3283	0.5218	0.3641	0.421	0.552	0.549	0.4933	0.4276	0.4252	0.3743	0.5726	0.6114	0.3189	0.72	0.681	0.6173	0.3816
	lysoPC 17:4 *	203.2	546.313	0.0022	0.015	0.0084	0.0145	0.0075	0.0056	0.0107	0.0095	0.0097	0.0159	0.0191	0.0066	0.0104	0.0045	0.0137	0.0103	0.0086	0.0069	0.0113	0.0099	0.0073	0.0099	0.0092	0.0029	0.0026	0.006	0.0117	0.0048	0.008	0.0032	0.0138	0.0098	0.0134	0.0173	0.0104	0.0079	0.0154	0.0061	0.0164	0.0131	0.0179	0.0097	0.006	0.011	0.0184	0.0143
	lysoPC 17:2 *	211.7	550.351	0.0034	0.0063	0.0071	0.0109	0.0071	0.0082	0.0106	0.0083	0.0099	0.0178	0.0147	0.0167	0.019	0.0128	0.0105	0.0076	0.0047	0.0054	0.0069	0.0052	0.0064	0.0138	0.0052	0.0073	0.0044	0.0088	0.0111	0.0064	0.0058	0.0057	0.0074	0.0137	0.0077	0.0098	0.0116	0.014	0.0148	0.0083	0.0113	0.0072	0.0145	0.0037	0.0073	0.0111	0.0121	0.0067
	lysoPC 17:1 *	209.6	552.366	0.1292	0.2494	0.2487	0.5267	0.2871	0.2817	0.3599	0.2827	0.3526	0.7336	0.5538	0.466	0.3965	0.5008	0.4119	0.287	0.2111	0.2201	0.2307	0.2241	0.1774	0.311	0.1538	0.0973	0.1498	0.2115	0.3899	0.2384	0.2275	0.1771	0.3219	0.4465	0.2903	0.3233	0.1453	0.4825	0.4915	0.3289	0.3679	0.2974	0.4925	0.1414	0.2402	0.3626	0.5377	0.0973
	lysoPC 17:0 *	205.7	554.3	0.025	0.0642	0.0389	0.0292	0.0543	0.0487	0.0667	0.0257	0.0805	0.0254	0.1285	0.0875	0.1703	0.0322	0.2442	0.4155	0.0294	0.0622	0.4369	0.0351	0.042	0.1091	0.0293	0.0967	0.0111	0.0457	0.0329	0.0701	0.0804	0.0214	0.0322	0.0734	0.3245	0.0364	0.0664	0.055	0.0554	0.0431	0.0381	0.0516	0.6771	0.0545	0.0361	0.0684	0.2455	0.0469
	lysoPC 17:0 *	208.1	554.381	0.0492	0.1368	0.0698	0.276	0.1524	0.159	0.1897	0.2161	0.226	0.2659	0.1798	0.3415	0.1989	0.1098	0.2694	0.1306	0.1972	0.0308	0.0975	0.1779	0.0532	0.0901	0.0852	0.0273	0.043	0.2039	0.1877	0.1445	0.1317	0.128	0.1664	0.384	0.2151	0.1918	0.2833	0.4182	0.2889	0.1739	0.3072	0.1821	0.2779	0.0897	0.1313	0.1953	0.1352	0.1246
	lysoPC 16:4 *	208.1	532.298	0.0925	0.3059	0.1818	0.3423	0.3153	0.1813	0.3148	0.3108	0.2969	0.4659	0.4934	0.3999	0.2879	0.2502	0.4289	0.2693	0.2833	0.4098	0.2519	0.3234	0.2623	0.3738	0.3533	0.1807	0.0831	0.1619	0.1976	0.2345	0.2294	0.1727	0.2496	0.3226	0.2517	0.2819	0.3271	0.3978	0.3652	0.2666	0.2194	0.2805	0.2781	0.168	0.2571	0.3326	0.3911	0.222
	lysoPC 16:0 *	197.4	540.33	0.3935	1.2085	0.7191	1.2927	1.2526	0.8722	1.1714	1.3057	1.0132	1.7068	1.798	1.375	1.1509	0.918	1.5774	1.089	1.0595	1.309	0.7665	1.302	0.8119	1.2441	1.1709	0.6726	0.3434	0.6671	0.8085	1.4254	0.999	0.6694	0.9209	1.3025	1.2495	1.2697	1.4947	1.6108	0.2648	1.0059	0.927	1.1053	1.2163	0.6827	1.3646	1.185	1.2264	0.9021
	lysoPC 15:1 *	194.6	524.335	0.0387	0.0765	0.0508	0.1269	0.075	0.0605	0.0699	0.0914	0.0631	0.1489	0.0991	0.1539	0.1186	0.0542	0.0928	0.0479	0.0453	0.0421	0.0539	0.0505	0.0295	0.0698	0.0282	0.0313	0.0167	0.06	0.0653	0.0993	0.0702	0.0549	0.0797	0.1521	0.0896	0.0882	0.0898	0.1803	0.1496	0.065	0.1467	0.0715	0.1127	0.042	0.1034	0.1322	0.0662	0.0455
	lysoPC 15:0 *	202.3	526.292	0.0014	0.0168	0.0016	0.0088	0.0062	0.001	0.0035	0.0029	0.0051	0.0014	0.0079	0.0001	0.0117	0.0022	0.0168	0.0042	0.0005	0.002	0.0004	0.0012	0.0044	0.0018	0.0023	0.0008	0.001	0.0017	0.0068	0.0026	0.0106	0.0013	0.0177	0.002	0.0119	0.0032	0.004	0.0022	0.0027	0.003	0.0064	0.0114	0.007	0.0208	0.001	0.0041	0.0045	0.0103
	lysoPC 15:0 *	213.6	526.351	0.0991	0.1193	0.0923	0.1917	0.1599	0.148	0.1489	0.127	0.1388	0.4856	0.336	0.3167	0.2153	0.1717	0.2047	0.1109	0.1367	0.0581	0.1149	0.1213	0.0758	0.1349	0.07	0.0392	0.0524	0.1868	0.2446	0.1372	0.1079	0.1308	0.1746	0.3266	0.1337	0.1117	0.2237	0.4545	0.3094	0.1546	0.187	0.1438	0.2745	0.0728	0.1551	0.1726	0.2442	0.107
[truncated: 46 more columns]
