# Supplementary material for: Comparison of the systemic phospholipid profile in dogs diagnosed with idiopathic inflammatory bowel disease or food-responsive diarrhea before and after treatment
Source: PLoS One. 2019 Apr 16;14(4):e0215435. doi: 10.1371/journal.pone.0215435 (PMC6467395; doi:10.1371/journal.pone.0215435)
Supplement: S3 Table — (XLS) [file pone.0215435.s005.xls]

## Sheet: treatment
	S3 Table. Sample identification and patient information
		Sample ID	Patient ID	Disease	Treatment status	Sex	Age	Breed	BCS (x/9)	Weight (kg)
	Whole blood	B1111	129881-1	FRD	pre	f	9 mo	Tervueren/Irish Wolfshound	4	25.5
		B1121	129881-1	FRD	post	f	9 mo	Tervueren/Irish Wolfshound	4	25.5
		B1211	120563-1	FRD	pre	mn	5y 10mo	Samoyed/Border Collie/Swiss Mountain Dog	4	23
		B1221	120563-1	FRD	post	mn	5y 10mo	Samoyed/Border Collie/Swiss Mountain Dog	4	23
		B1311	130316-1	FRD	pre	m	3y	Cairn Terrier	not available	9.4
		B1321	130316-1	FRD	post	m	3y	Cairn Terrier	not available	9.4
		B1511	130904-1	FRD	pre	f	1y 2mo	Golden Retriever	3	20.1
		B1521	130904-1	FRD	post	f	1y 2mo	Golden Retriever	3	20.1
		B161	120536-2	FRD	pre	f	1y	West Highland White Terrier	6	6.4
		B1621	120536-2	FRD	post	f	1y	West Highland White Terrier	6	6.4
		B1711	126538-1	FRD	pre	m	2y	Labrador Retriever	6	46
		B1721	126538-1	FRD	post	m	2y	Labrador Retriever	6	46
		B211	128415-1	FRD	pre	mn	3y	mixed breed medium size	7	30
		B2111	132915-1	FRD	pre	fs	2y	Berger Blanc Suisse	not available	32
		B212	128415-1	FRD	pre	mn	3y	mixed breed medium size	7	30
		B2121	132915-1	FRD	post	fs	2y	Berger Blanc Suisse	not available	32
		B221	128415-1	FRD	post	mn	3y	mixed breed medium size	7	30
		B2511	133217-1	FRD	pre	mn	11y 2mo	Labrador Retriever	6	32.5
		B2521	133217-1	FRD	post	mn	11y 2mo	Labrador Retriever	6	32.5
		B2711	133561-1	FRD	pre	fs	6y 2mo	mixed breed large size	7	49
		B2721	133561-1	FRD	post	fs	6y 2mo	mixed breed large size	7	49
		B2811	133627-1	FRD	pre	m	6y 9mo	Newfoundland	4	44.2
		B2821	133627-1	FRD	post	m	6y 9mo	Newfoundland	4	44.2
		B3211	126359-3	FRD	pre	m	1y 1mo	German shepherd	5	34.3
		B411	128659-1	FRD	pre	fs	3y	dachshound rough hair	4	7
		B511	128661-1	FRD	pre	fs	8y 6mo	Yorkshire Terrier	6	2.9
		B521	128661-1	FRD	post	fs	8y 6mo	Yorkshire Terrier	6	2.9
		B611	128759-1	FRD	pre	m	1y 4mo	French Bulldog	5	14.6
		B621	128759-1	FRD	post	m	1y 4mo	French Bulldog	5	14.6
		B911	129156-1	FRD	pre	fs	2y	Weimaraner	4	23
		B921	129156-1	FRD	post	fs	2y	Weimaraner	4	23
		B1012	129984-1	IBD	pre	mn	6y 10mo	Golden Retriever	6	36.5
		B1021	129984-1	IBD	post	mn	6y 10mo	Golden Retriever	6	36.5
		B1411	128052-1	IBD	pre	f	7y 7mo	Rottweiler	8	60
		B2211	132941-1	IBD	pre	mn	3y 7mo	American Cocker Spaniel	5	10.8
		B2221	132941-1	IBD	post	mn	3y 7mo	American Cocker Spaniel	5	10.8
		B2611	133545-1	IBD	pre	mn	12y 10mo	mixed breed medium size	5	27.4
		B2621	133545-1	IBD	post	mn	12y 10mo	mixed breed medium size	5	27.4
		B2911	134490-1	IBD	pre	m	4y 6 mo	Cavalier King Charles Spaniel	5	8.6
		B2921	134490-1	IBD	post	m	4y 6 mo	Cavalier King Charles Spaniel	5	8.6
		B3511	135438-1	IBD	pre	mn	2y 8mo	Malinois	4	32.6
		B3521	135438-1	IBD	post	mn	2y 8mo	Malinois	4	32.6
		B3811	135315-1	IBD	pre	fs	2y 11mo	mixed breed medium size	5	20.3
		B3823	135315-1	IBD	post	fs	2y 11mo	mixed breed medium size	5	20.3
		B1811	131774-1	IBD_PLE	pre	fs	4y	Beauceron	not available	28.9
		B1821	131774-1	IBD_PLE	post	fs	4y	Beauceron	not available	28.9
		B1911	132178-1	IBD_PLE	pre	fs	5y	Bernese Mountain Dog	not available	35.5
		B1921	132178-1	IBD_PLE	post	fs	5y	Bernese Mountain Dog	not available	35.5
		B231	132998-1	IBD_PLE	pre	fs	11y	Yorkie/Shi tzu	4	4
		B3011	128387-1	IBD_PLE	pre	m	3y 6mo	pug	6	11.2
		B3021	128387-1	IBD_PLE	post	m	3y 6mo	pug	6	11.2
		B3311	127905-1	IBD_PLE	pre	mn	5y 11mo	mixed breed medium size	3	11.5
		B3611	135737-1	IBD_PLE	pre	mn	3y	Labrador mix	3	23.2
		B3711	135733-1	IBD_PLE	pre	f	6y 10mo	pug	5	7.2
		B712	128872-1	IBD_PLE	pre	mn	3y	Papillon	3	3
		B811	129215-1	IBD_PLE	pre	fs	10y	Rottweiler	6	31.6
	Plasma	P1121_171026160854	129881-1	FRD	post	f	9 mo	Tervueren/Irish Wolfshound	4	25.5
		P1211_171026154333	120563-1	FRD	pre	mn	5y 10mo	Samoyed/Border Collie/Swiss Mountain Dog	4	23
		P1221_171026175517	120563-1	FRD	post	mn	5y 10mo	Samoyed/Border Collie/Swiss Mountain Dog	4	23
		P1321_171026172454	130316-1	FRD	post	m	3y	Cairn Terrier	not available	9.4
		P1521_171026162912	130904-1	FRD	post	f	1y 2mo	Golden Retriever	3	20.1
		P1621_171026180021	120536-2	FRD	post	f	1y	West Highland White Terrier	6	6.4
		P1721_171026173502	126538-1	FRD	post	m	2y	Labrador Retriever	6	46
		P2121_171026154837	132915-1	FRD	post	fs	2y	Berger Blanc Suisse	not available	32
		P221_171026171950	128415-1	FRD	post	mn	3y	mixed breed medium size	7	30
		P2521_171026155340	133217-1	FRD	post	mn	11y 2mo	Labrador Retriever	6	32.5
		P2721_171026174006	133561-1	FRD	post	fs	6y 2mo	mixed breed large size	7	49
		P2821_171026163919	133627-1	FRD	post	m	6y 9mo	Newfoundland	4	44.2
		P521_171026161904	128661-1	FRD	post	fs	8y 6mo	Yorkshire Terrier	6	2.9
		P621_171026161400	128759-1	FRD	post	m	1y 4mo	French Bulldog	5	14.6
		P912	129156-1	FRD	pre	fs	2y	Weimaraner	4	23
		P921_171026170439	129156-1	FRD	post	fs	2y	Weimaraner	4	23
		P1012_171026165935	129984-1	IBD	pre	mn	6y 10mo	Golden Retriever	6	36.5
		P1021_171026165431	129984-1	IBD	post	mn	6y 10mo	Golden Retriever	6	36.5
		P1411_171026162408	128052-1	IBD	pre	f	7y 7mo	Rottweiler	8	60
		P2211_171026181535	132941-1	IBD	pre	mn	3y 7mo	American Cocker Spaniel	5	10.8
		P2221_171026181029	132941-1	IBD	post	mn	3y 7mo	American Cocker Spaniel	5	10.8
		P2611_171026182039	133545-1	IBD	pre	mn	12y 10mo	mixed breed medium size	5	27.4
		P2621_171026180525	133545-1	IBD	post	mn	12y 10mo	mixed breed medium size	5	27.4
		P2911_171026160348	134490-1	IBD	pre	m	4y 6mo	Cavalier King Charles Spaniel	5	8.6
		P2921_171026155844	134490-1	IBD	post	m	4y 6mo	Cavalier King Charles Spaniel	5	8.6
		P3511_171026175014	135438-1	IBD	pre	mn	2y 8mo	Malinois	4	32.6
		P3521_171026174510	135438-1	IBD	post	mn	2y 8mo	Malinois	4	32.6
		P3811_171026164927	135315-1	IBD	pre	fs	2y 11mo	mixed breed medium size	5	20.3
		P3821	135315-1	IBD	post	fs	2y 11mo	mixed breed medium size	5	20.3
		P1821_171026153829	131774-1	IBD_PLE	post	fs	4y	Beauceron	not available	28.9
		P1912	132178-1	IBD_PLE	pre	fs	5y	Bernese Mountain Dog	not available	35.5
		P1921_171026163415	132178-1	IBD_PLE	post	fs	5y	Bernese Mountain Dog	not available	35.5
		P3021_171026182543	128387-1	IBD_PLE	post	m	3y 6mo	pug	6	11.2
		P712_171026153325	128872-1	IBD_PLE	pre	mn	3y	Papillon	3	3
		P721	128872-1	IBD_PLE	post	mn	3y	Papillon	3	3
		P812	129215-1	IBD_PLE	pre	fs	10y	Rottweiler	6	31.6
