# Supplementary material for: Comparison of the systemic phospholipid profile in dogs diagnosed with idiopathic inflammatory bowel disease or food-responsive diarrhea before and after treatment
Source: PLoS One. 2019 Apr 16;14(4):e0215435. doi: 10.1371/journal.pone.0215435 (PMC6467395; doi:10.1371/journal.pone.0215435)
Supplement: S4 Table — (XLSX) [file pone.0215435.s006.xlsx]

## Sheet: Sheet1
	S4 Table. P-values of effect of treatment, disease category and sample type on individual phospholipids
	Phospholipid	P-value Treatment	Adjusted P-value Treatment	P-value Disease Category	Adjusted P-value Disease Category	P-value Blood vs Plasma	Adjusted P-value Blood vs Plasma
	PG.30.0_693.45.84.8	0.55475	0.75236	0.397318	0.618256	7.42734e-06	1.72958e-05
	PI1.30.0_781.485.100.3	9.00542e-05	0.000908729	0.333873	0.573092	8.61516e-05	0.000178189
	PI1.32.1_807.502.99	0.011601	0.043406	0.411785	0.626138	1.62165e-09	5.2942e-09
	PI1.32.0_809.518.97.1	8.90863e-05	0.000908729	0.0558924	0.226978	0.0406871	0.0581494
	PI1.34.2_833.517.97.8	0.576935	0.758595	0.0879506	0.262389	1.24436e-18	1.33668e-17
	PI1.34.1_835.533.96.5	0.0191783	0.0658388	0.165971	0.36326	0.000105443	0.000216744
	PI1.35.2_847.497.99.3	0.212284	0.419396	0.0734296	0.243265	4.02961e-07	1.07349e-06
	PI1.35.2_847.533.97.7	0.579076	0.758595	0.0686568	0.243265	6.16269e-14	3.1572e-13
	PI1.35.1_849.512.99.6	0.905826	0.942625	0.055683	0.226978	0.188252	0.224688
	PI1.A37.7_851.527.97.2	0.844719	0.919253	0.00839187	0.102774	0.00139914	0.00249152
	PI1.36.4_857.517.96.7	0.0658815	0.174116	0.0781662	0.243265	8.99969e-19	9.98966e-18
	PI1.36.3_859.533.95.9	0.770439	0.883649	0.429736	0.641714	7.26501e-13	3.31404e-12
	PI1.36.2_861.548.96.7	0.611776	0.772148	0.525039	0.713697	7.52331e-18	6.42375e-17
	PI1.36.1_863.563.96.5	0.754934	0.872892	0.610831	0.759034	0.0936615	0.122792
	PI1.A38.7_865.507.98.6	0.50768	0.713323	0.00867568	0.102774	0.664361	0.700102
	PI1.36.0_865.57.96.1	0.0901519	0.215975	0.604067	0.759034	4.96684e-06	1.1899e-05
	PI1.A38.4_871.568.97.1	0.177507	0.364876	0.30862	0.54376	2.88024e-16	1.95739e-15
	PI1.37.3_873.512.97.8	0.83605	0.912969	0.939587	0.961901	2.05692e-22	4.56636e-21
	PI1.37.2_875.528.96.9	0.520908	0.72276	0.547312	0.730202	0.456573	0.501778
	PI1.A39.8_877.544.97.8	0.708454	0.854766	0.138691	0.327546	0.481864	0.5261
	PI1.38.5_883.534.97	0.0434321	0.130663	0.313048	0.548659	7.33707e-09	2.26226e-08
	PI1.38.4_885.548.96.8	0.981271	0.990192	0.0839464	0.25646	3.88199e-18	3.59084e-17
	PI1.38.3_887.56.99.8	0.835314	0.912969	0.479729	0.681182	0.000837638	0.00151594
	PI1.39.9_889.507.98.4	0.344337	0.588021	0.0777374	0.243265	0.332712	0.37557
	PI1.A40.8_891.522.97.8	0.336027	0.576789	0.306976	0.543739	0.62505	0.660767
	PI1.A40.7_893.538.98.2	0.689054	0.840619	0.0524546	0.22428	0.681558	0.715958
	PI1.39.6_895.545.100.9	0.409141	0.648274	0.0661946	0.243265	0.380975	0.421478
	PI1.39.5_897.51.97.9	0.00410657	0.0192156	0.616705	0.76343	6.73178e-19	8.006e-18
	PI1.39.4_899.527.96.8	0.225337	0.438814	0.250124	0.462729	1.55888e-32	5.19106e-30
	PI1.39.4_899.563.96.1	0.0110094	0.0416606	0.0522939	0.22428	1.5239e-17	1.26864e-16
	PI1.39.3_901.543.96.5	0.598394	0.763469	0.58292	0.752374	1.30062e-21	2.16553e-20
	PI1.40.8_905.502.100.1	0.604364	0.768142	0.122327	0.310954	2.10469e-08	6.42993e-08
	PI1.40.6_909.549.96.6	0.000836189	0.00525379	0.256531	0.47196	4.3631e-10	1.54565e-09
	PI1.40.5_911.563.96.7	0.63867	0.796544	0.922206	0.95371	2.43029e-17	1.92687e-16
	PI1.41.11_913.508.97.4	0.881671	0.93706	0.123505	0.31129	3.964e-16	2.64002e-15
	PI1.40.4_913.579.96.1	0.00151109	0.00824907	0.541301	0.727858	1.46062e-05	3.30876e-05
	PI1.41.10_915.523.97.3	0.749842	0.872892	0.116587	0.303891	3.08674e-19	4.28286e-18
	PI1.41.9_917.538.97.3	0.932381	0.955331	0.979367	0.985285	1.82897e-14	9.82333e-14
	PI1.41.8_919.549.99.6	0.188067	0.38421	0.47322	0.681093	4.40092e-13	2.03543e-12
	PI1.41.5_925.542.97.4	0.00280572	0.0143739	0.593737	0.754635	2.84008e-18	2.70214e-17
	PI1.42.10_929.502.99.8	0.424703	0.653267	0.478608	0.681182	5.00176e-21	7.93136e-20
	PI1.42.9_931.517.99.6	0.244061	0.460982	0.0229315	0.169693	4.86269e-16	3.11399e-15
	PI1.42.8_933.532.98.2	0.316338	0.551521	0.217203	0.433795	5.82306e-07	1.51491e-06
	PI1.42.7_935.543.101	0.088276	0.213014	0.900392	0.940228	7.02999e-05	0.000147232
	PI1.43.8_947.512.99.3	0.469391	0.691625	0.0819821	0.252778	4.501e-11	1.74283e-10
	PI1.43.7_949.529.98.4	0.545463	0.744423	0.0500671	0.22428	4.52281e-05	9.84376e-05
	PI1.44.9_959.547.101.2	0.752072	0.872892	0.40967	0.62578	1.48831e-26	8.2601e-25
	PE1.A34.3_698.512.105.9	0.931681	0.955331	0.3936	0.618256	2.06007e-11	8.68357e-11
	PE1.A34.2_700.528.106.2	0.141346	0.315515	0.117723	0.303891	1.41988e-13	6.85245e-13
	PE1.34.2_714.508.105.7	0.0940696	0.223751	0.914192	0.948367	3.52449e-07	9.62013e-07
	PE1.A36.6_720.497.103.9	2.72083e-06	5.03353e-05	0.13732	0.326625	0.0569979	0.0800857
	PE1.A36.5_722.513.103.3	0.28657	0.51968	0.128232	0.31398	0.00273148	0.00476222
	PE1.A36.3_726.544.104.6	0.797246	0.906085	0.911722	0.948367	2.1125e-10	7.81626e-10
	PE1.A36.2_728.559.106.2	0.850586	0.922623	0.662343	0.808775	1.51723e-15	9.35622e-15
	PE1.36.4_738.508.104.5	0.0390465	0.119289	0.291538	0.521946	0.00414471	0.00693563
	PE1.36.2_742.537.106.1	0.468952	0.691625	0.94457	0.961901	4.77462e-08	1.40703e-07
	PE1.A38.7_746.512.103	3.04088e-05	0.000405045	0.0536443	0.226121	0.197174	0.234496
	PE1.A38.6_748.528.103.4	0.0452066	0.133085	0.0382646	0.212368	0.0137867	0.0215538
	PE1.A38.5_750.544.103.2	0.359393	0.607501	0.15288	0.344054	0.00204732	0.00362636
	PE1.A38.4_752.558.105	0.103411	0.240811	0.158123	0.353388	6.18876e-06	1.45131e-05
	PE1.38.6_762.507.104.5	0.00137798	0.00781799	0.0477803	0.22428	0.0242255	0.0363891
	PE1.38.5_764.523.103.9	0.481509	0.693803	0.474516	0.681093	0.00218348	0.00384708
	PE1.38.4_766.538.103.8	0.00645547	0.0275599	0.802046	0.882976	0.00307671	0.00530852
	PE1.38.3_768.546.103.3	0.505535	0.713319	0.0895846	0.262389	0.00707258	0.0114886
	PE1.A40.8_772.528.102.4	0.000189404	0.00153833	0.146945	0.335385	0.270738	0.309814
	PE1.A40.7_774.543.102.6	0.000120767	0.00107574	0.0739822	0.243265	0.0640626	0.0878919
	PE1.A40.6_776.558.103.7	0.0439019	0.130663	0.0718028	0.243265	0.010991	0.0175962
	PE1.A40.5_778.575.103.5	0.363041	0.607501	0.162329	0.360371	0.124413	0.155167
	PE1.40.7_788.522.103.2	0.000408265	0.00295548	0.132954	0.318516	0.0131827	0.0208049
	PE1.40.6_790.538.103	0.00070657	0.00461349	0.130362	0.314569	0.00897588	0.0144395
	PE1.A42.6_804.59.103.7	0.00297526	0.0150115	0.0394502	0.21304	0.0327791	0.0482984
	PE2.31.2_672.468.96.2	0.303524	0.534781	0.579482	0.752374	4.46762e-07	1.18073e-06
	PE2.31.1_674.483.96.3	0.0155941	0.0558371	0.189017	0.400909	5.47658e-16	3.44095e-15
	PE2.A33.3_684.504.95.1	0.398483	0.648274	0.739705	0.865971	0.855327	0.865726
	PE2.33.3_698.483.95.6	0.836203	0.912969	0.503855	0.696274	2.92825e-22	6.09442e-21
	PE2.33.2_700.499.95.7	0.469375	0.691625	0.397286	0.618256	7.94443e-31	1.32275e-28
	PE2.33.1_702.515.96.3	0.00920523	0.0364922	0.126199	0.31129	1.01095e-11	4.37205e-11
	PE2.A35.5_708.504.94.2	0.168789	0.355738	0.5482	0.730202	0.0285618	0.0422715
	PE2.35.4_724.499.94.7	0.334004	0.576287	0.421701	0.635413	0.00361451	0.00617247
	PE2.36.2_742.502.94.1	0.00351736	0.0169751	0.480714	0.681182	2.38161e-10	8.71511e-10
	PE2.A38.8_744.517.93.9	0.000698439	0.00461349	0.0155425	0.139248	0.441742	0.487087
	PE2.37.2_756.554.93.4	0.0373108	0.115042	0.0746583	0.243265	4.19498e-11	1.66301e-10
	PE2.38.3_768.517.93.7	0.245293	0.460982	0.67453	0.813835	3.63182e-15	2.12082e-14
	PE2.38.2_770.533.93.6	0.118486	0.270246	0.490192	0.691669	1.60214e-09	5.28231e-09
	PE2.39.5_778.538.92.5	0.198353	0.400312	0.561778	0.741427	9.79246e-14	4.79542e-13
	PE2.A41.8_786.529.94.4	0.42185	0.653267	0.0710507	0.243265	0.110546	0.139969
	PE2.40.4_794.532.93	0.00978319	0.0378814	0.590778	0.754635	1.69766e-16	1.22896e-15
	PE2.41.4_808.548.94.9	0.0127958	0.0468242	0.77227	0.874915	1.28068e-07	3.58376e-07
	PE2.43.9_826.523.94.7	0.00013178	0.00109925	0.0571702	0.22937	3.99074e-07	1.07171e-06
	PS.36.2_786.527.113.9	0.426814	0.653267	0.609872	0.759034	2.17667e-08	6.58937e-08
	PS.38.4_810.528.111.8	0.266809	0.493597	0.952356	0.964754	5.22146e-08	1.52522e-07
	PC.fmt..A30.5_726.52.162.4	1.84965e-05	0.000256639	0.000521659	0.0173713	0.0617909	0.0857349
	PC.fmt..A30.1_734.533.160.4	2.28101e-09	2.53192e-07	0.0289566	0.192851	0.0622017	0.0859468
	PC.fmt..A30.0_736.549.163.3	5.72026e-08	3.17474e-06	7.26278e-05	0.0120203	0.0831686	0.111225
	PC.fmt..A31.5_740.5.161.4	0.00130984	0.00765225	0.0235667	0.170603	0.0112896	0.0179878
	PC.fmt..A31.4_742.538.156.6	0.987897	0.990872	0.21763	0.433795	0.961525	0.964422
	PC.fmt..A31.3_744.553.157.1	1.95382e-08	1.30124e-06	0.0167264	0.139248	3.69392e-15	2.12082e-14
	PC.fmt..30.1_748.512.160.8	0.0324088	0.101813	0.0331295	0.197002	0.00395426	0.0066841
	PC.fmt..30.0_750.528.162.2	0.0268022	0.0866516	0.00974716	0.102774	0.000131669	0.000268993
	PC.fmt..A31.0_750.562.161.5	0.000218879	0.0017354	0.000412679	0.0171778	0.749412	0.777427
	PC.fmt..A32.6_752.535.159.9	0.159572	0.338454	0.00242565	0.0504838	4.75237e-06	1.14677e-05
	PC.fmt..A32.5_754.551.161	0.58265	0.758595	0.00387014	0.0614671	0.000281082	0.000531819
	PC.fmt..A32.3_758.532.162.5	0.49279	0.701278	0.606728	0.759034	9.56566e-08	2.746e-07
	PC.fmt..A32.1_762.564.158.9	0.00464032	0.0211675	0.000276642	0.0171778	1.03794e-09	3.45635e-09
	PC.fmt..31.0_764.499.158.8	0.00325991	0.0162022	0.592478	0.754635	0.00654711	0.0107398
	PC.fmt..31.0_764.545.161	0.0565059	0.158122	0.164075	0.361834	0.0942642	0.123098
	PC.fmt..A32.0_764.579.161.4	0.795221	0.906085	0.000755111	0.0209543	9.94368e-07	2.54711e-06
	PC.fmt..A33.6_766.514.158.8	0.000132042	0.00109925	0.0734399	0.243265	0.000484143	0.000895665
	PC.fmt..A33.5_768.53.160	0.744134	0.872892	0.20221	0.420349	4.95875e-10	1.72007e-09
	PC.fmt..A33.5_768.553.153.2	0.17387	0.363852	0.684054	0.822346	0.0991328	0.127951
	PC.fmt..A33.4_770.527.159.7	0.231713	0.446013	0.0765006	0.243265	2.80042e-08	8.32625e-08
	PC.fmt..A33.4_770.568.153.8	0.285778	0.51968	0.0214016	0.165738	0.817679	0.832682
	PC.fmt..32.2_774.527.158.7	0.625494	0.783954	0.891516	0.940228	0.0188623	0.0289453
	PC.fmt..32.1_776.535.152.6	0.0587488	0.161681	0.218851	0.433795	0.000548018	0.00100823
	PC.fmt..32.1_776.544.159.2	0.000111892	0.00106458	0.402404	0.620372	3.38647e-05	7.46818e-05
	PC.fmt..32.0_778.558.160.1	0.626221	0.783954	0.113514	0.302402	3.23813e-09	1.01726e-08
	PC.fmt..A34.6_780.53.157.7	4.34955e-05	0.000508323	0.140015	0.328345	0.000145353	0.000291582
	PC.fmt..A34.6_780.565.158.8	0.651574	0.809605	0.0658095	0.243265	0.00537543	0.00890557
	PC.fmt..A34.4_784.562.167.1	2.7717e-07	9.22976e-06	0.0288437	0.192851	2.8759e-09	9.12071e-09
	PC.fmt..33.2_788.545.157.7	0.407157	0.648274	0.538804	0.727858	0.00224042	0.00392664
	PC.fmt..A34.2_788.58.157.7	0.376621	0.617806	0.00163188	0.0388154	0.00576389	0.00950186
	PC.fmt..33.1_790.516.156.2	0.957824	0.975399	0.702524	0.838496	0.210678	0.2479
	PC.fmt..33.1_790.523.165.3	0.220697	0.432307	0.130144	0.314569	4.59526e-05	9.93651e-05
	PC.fmt..33.1_790.562.158.1	0.481399	0.693803	0.395677	0.618256	0.000203163	0.000391429
	PC.fmt..A34.1_790.596.158.2	0.475377	0.693803	0.051377	0.22428	3.78103e-10	1.35385e-09
	PC.fmt..A35.7_792.53.156.7	0.810497	0.912071	0.091918	0.263868	0.347505	0.387021
	PC.fmt..33.0_792.574.160.8	0.408165	0.648274	0.350544	0.582445	0.337506	0.379694
	PC.fmt..A35.6_794.528.156.1	0.307999	0.539808	0.0478467	0.22428	0.253796	0.292436
	PC.fmt..A35.6_794.546.157	0.00011785	0.00107574	0.0303466	0.194335	2.05327e-10	7.68246e-10
	PC.fmt..A35.6_794.569.147.3	0.0657985	0.174116	0.416662	0.630675	0.0641373	0.0878919
	PC.fmt..A35.6_794.589.167	3.29393e-09	2.7422e-07	0.0221672	0.167766	3.73044e-06	9.13408e-06
	PC.fmt..A35.5_796.544.156.9	0.000572489	0.00397164	0.259301	0.47398	0.00289575	0.00502232
	PC.fmt..A35.4_798.548.156.6	0.0696894	0.177445	0.261899	0.47398	0.12403	0.155167
	PC.fmt..34.3_800.534.147	0.0166453	0.0577385	0.238935	0.452077	0.967214	0.967214
	PC.fmt..34.2_802.559.156.6	0.727026	0.870862	0.0162031	0.139248	0.0515042	0.0726732
	PC.fmt..34.1_804.573.157.1	0.000333439	0.00246745	0.0125161	0.115774	1.67584e-07	4.65046e-07
	PC.fmt..35.7_806.511.162.2	0.193795	0.393498	0.326333	0.565984	2.9651e-06	7.36851e-06
	PC.fmt..A36.7_806.546.155	0.887214	0.93706	0.734442	0.864203	0.00667953	0.0109034
	PC.fmt..34.0_806.58.156	0.696224	0.846141	0.791539	0.878608	0.772284	0.793736
	PC.fmt..35.6_808.526.163.4	0.539987	0.743887	0.563307	0.741427	0.00023626	0.000449569
	PC.fmt..35.5_810.524.163.4	0.0542627	0.153131	0.0476696	0.22428	0.623541	0.660767
	PC.fmt..35.5_810.541.166.1	0.022845	0.0753205	0.741146	0.865971	2.51856e-07	6.93126e-07
	PC.fmt..A36.4_812.58.151.2	0.0724303	0.181348	0.00181299	0.0402485	0.00375142	0.00637359
	PC.fmt..35.3_814.517.150.7	1.23192e-06	2.93021e-05	0.203232	0.420349	0.355859	0.395004
	PC.fmt..35.3_814.558.154.6	0.977994	0.989885	0.0296135	0.193359	0.137526	0.169616
	PC.fmt..35.2_816.53.150.4	0.0334671	0.104155	0.171018	0.3698	0.0845804	0.112661
	PC.fmt..35.2_816.541.162.8	0.875682	0.93706	0.0912748	0.263868	2.77494e-11	1.15507e-10
	PC.fmt..35.2_816.574.155.1	0.175973	0.363969	0.559209	0.741427	0.587285	0.626814
	PC.fmt..A36.2_816.61.154.7	0.595489	0.763469	0.231922	0.445022	0.608658	0.64755
	PC.fmt..36.8_818.526.148.9	0.00866406	0.0351846	0.936806	0.961901	0.0329597	0.0483506
	PC.fmt..35.1_818.547.153	0.415885	0.649159	0.214227	0.433795	0.568688	0.608917
	PC.fmt..35.1_818.555.162.9	0.730721	0.872151	0.723669	0.856875	6.83462e-05	0.000144046
	PC.fmt..35.1_818.568.145.4	4.42684e-05	0.000508323	0.499812	0.696274	0.146693	0.17828
	PC.fmt..35.1_818.59.155.9	9.93838e-06	0.00014389	0.991427	0.991427	0.000429358	0.000798749
	PC.fmt..A36.1_818.624.156.4	0.0521513	0.149579	0.107965	0.299602	0.0244704	0.036541
	PC.fmt..A37.7_820.561.163	0.324031	0.561992	0.0728982	0.243265	4.03677e-06	9.812e-06
	PC.fmt..A37.7_820.562.153.6	0.401681	0.648274	0.00345907	0.0614671	0.282175	0.321795
	PC.fmt..36.6_822.502.162.8	0.501917	0.711228	0.0312012	0.194894	0.000153582	0.000304422
	PC.fmt..A37.6_822.56.153	0.0126069	0.0466456	0.40131	0.620372	0.345311	0.385867
	PC.fmt..A37.6_822.575.155.4	0.00490686	0.0220809	0.322197	0.561736	0.00127305	0.00229149
	PC.fmt..36.5_824.545.150.5	5.9586e-05	0.000640069	0.0898268	0.262389	0.79216	0.811659
	PC.fmt..A37.5_824.573.155.2	0.00163496	0.00864196	0.366998	0.59907	0.07123	0.0960307
	PC.fmt..36.4_826.559.150	0.0644122	0.172978	0.329592	0.568675	0.105795	0.13498
	PC.fmt..A37.4_826.582.155	0.156161	0.333344	0.871665	0.931942	0.241611	0.280336
	PC.fmt..36.3_828.566.148.3	0.00767646	0.0319533	0.718559	0.854572	0.205987	0.24324
	PC.fmt..36.3_828.576.153.2	0.0163539	0.0577385	0.0769858	0.243265	0.138746	0.170489
	PC.fmt..37.9_830.516.164	0.294407	0.524266	0.0637064	0.243265	1.34504e-05	3.06779e-05
	PC.fmt..36.2_830.545.148.8	0.745299	0.872892	0.223332	0.437469	0.0269573	0.0400748
	PC.fmt..36.2_830.556.160.3	0.48337	0.693803	0.972857	0.981701	0.219967	0.257919
	PC.fmt..36.2_830.589.153.7	0.812521	0.912071	0.0450575	0.22428	0.109172	0.138757
	PC.fmt..A38.8_832.532.160.8	0.0581653	0.161409	0.185477	0.398476	0.00761995	0.0123177
	PC.fmt..A38.8_832.568.161.7	0.827163	0.912071	0.354625	0.582445	6.28661e-09	1.95649e-08
	PC.fmt..36.1_832.597.152.8	0.0317695	0.100755	0.00726538	0.100807	0.000133386	0.000270839
	PC.fmt..36.1_832.604.156.5	0.28715	0.51968	0.205746	0.422922	3.84073e-07	1.03981e-06
	PC.fmt..37.7_834.544.160.1	0.403423	0.648274	0.667907	0.808775	0.0613885	0.0855329
	PC.fmt..A38.7_834.564.144.9	0.0603534	0.164735	0.0246883	0.174919	0.0159744	0.0247418
	PC.fmt..36.0_834.61.154.3	0.0263251	0.0859438	0.0505318	0.22428	0.000175728	0.00034422
	PC.fmt..37.6_836.556.160.7	0.590089	0.763469	0.147046	0.335385	0.000338193	0.000632687
	PC.fmt..A38.6_836.58.148.3	0.0200695	0.0679864	0.0269348	0.18686	0.0929606	0.122355
	PC.fmt..37.5_838.554.160.6	0.229489	0.444302	0.246719	0.45898	0.268036	0.307779
	PC.fmt..A38.5_838.594.148.5	0.00138517	0.00781799	0.0474618	0.22428	0.150777	0.182577
	PC.fmt..37.4_840.53.148.5	0.00126331	0.00751218	0.152913	0.344054	0.705702	0.73899
	PC.fmt..37.4_840.562.159.9	0.263574	0.490335	0.794305	0.878749	2.76639e-05	6.18259e-05
	PC.fmt..37.4_840.576.148.7	0.112037	0.257298	0.039665	0.21304	0.0204467	0.0310902
	PC.fmt..A38.4_840.609.149	0.0287078	0.09192	0.00836718	0.102774	0.128224	0.158731
	PC.fmt..37.3_842.546.147.9	0.455422	0.680619	0.43633	0.648651	0.0130167	0.0206407
	PC.fmt..37.3_842.588.151.9	0.246411	0.460982	0.0553154	0.226978	0.00338198	0.00580515
	PC.fmt..37.2_844.561.147.5	0.0089453	0.035889	0.667342	0.808775	0.153198	0.184169
	PC.fmt..37.2_844.57.159.8	0.957009	0.975399	0.102228	0.286066	8.10477e-06	1.87423e-05
	PC.fmt..37.2_844.603.152.5	0.443368	0.669253	0.111803	0.300245	0.237638	0.276691
	PC.fmt..A39.8_846.559.147.2	0.00346138	0.0169506	0.763333	0.874915	0.152142	0.183563
	PC.fmt..A39.8_846.577.150.8	0.583184	0.758595	0.000108291	0.0120203	5.93975e-06	1.40279e-05
	PC.fmt..A39.8_846.583.160.1	0.10609	0.245333	0.102087	0.286066	6.036e-07	1.55813e-06
	PC.fmt..37.1_846.62.153.8	0.772198	0.883649	0.044308	0.22428	2.64835e-10	9.58589e-10
	PC.fmt..38.7_848.544.148.4	0.00113114	0.00684854	0.125536	0.31129	0.044205	0.0629071
	PC.fmt..A39.7_848.567.147.3	0.444159	0.669253	0.110878	0.300181	0.122585	0.15404
	PC.fmt..A39.7_848.589.159.8	0.725233	0.870862	0.725642	0.856875	0.0201817	0.030828
	PC.fmt..38.6_850.56.148.1	1.51323e-06	3.35937e-05	0.0995874	0.283441	0.464248	0.508534
	PC.fmt..38.5_852.575.147.7	0.00601322	0.0260052	0.0498512	0.22428	0.520512	0.560941
	PC.fmt..38.4_854.59.147.3	0.00573858	0.025144	0.775848	0.874915	0.126774	0.157522
	PC.fmt..38.3_856.595.147.2	0.996229	0.996229	0.000644042	0.0194969	0.203449	0.241098
	PC.fmt..38.3_856.605.151.3	0.0717089	0.180902	0.00413878	0.0614671	5.68767e-06	1.35285e-05
	PC.fmt..39.9_858.54.152.7	0.915821	0.947106	0.125489	0.31129	2.36937e-06	5.97728e-06
	PC.fmt..38.2_858.621.153.7	0.206809	0.413429	0.900699	0.940228	0.112622	0.142057
	PC.fmt..39.8_860.558.153.4	0.0525547	0.149579	0.597914	0.757055	0.504209	0.546682
	PC.fmt..39.7_862.574.156.9	0.564397	0.75784	0.815184	0.890021	0.30801	0.350059
	PC.fmt..A40.7_862.595.145.5	0.000106787	0.00104588	0.229089	0.445022	0.755191	0.778572
	PC.fmt..39.6_864.573.147	0.000316716	0.00239696	0.0321897	0.194894	0.489998	0.533233
	PC.fmt..A40.6_864.608.147.3	0.000427863	0.00303145	0.0166309	0.139248	0.0889525	0.117544
	PC.fmt..39.5_866.546.145.2	1.71663e-06	3.57273e-05	0.243501	0.455538	0.730323	0.759992
	PC.fmt..39.5_866.552.154	0.0165561	0.0577385	0.466905	0.678949	2.24008e-16	1.58712e-15
	PC.fmt..39.5_866.563.150	0.00974981	0.0378814	0.0625792	0.242312	5.24778e-05	0.000111306
	PC.fmt..A40.5_866.624.148.1	0.0149726	0.0541943	0.190523	0.401545	0.0964377	0.124956
	PC.fmt..39.4_868.562.145	9.74819e-06	0.00014389	0.221067	0.435594	0.013875	0.0215906
	PC.fmt..39.4_868.568.153.1	0.81938	0.912071	0.447125	0.656469	2.91615e-14	1.5414e-13
	PC.fmt..39.4_868.603.146.2	0.148441	0.320979	0.471267	0.681093	0.0040208	0.00676225
	PC.fmt..40.10_870.575.147.6	0.0868897	0.211199	0.232534	0.445022	0.830517	0.843177
	PC.fmt..39.3_870.584.152.3	0.142124	0.315515	0.0379931	0.212368	8.8697e-10	3.01389e-09
	PC.fmt..39.2_872.598.155.5	0.275965	0.507714	0.000501174	0.0173713	0.331174	0.375105
	PC.fmt..40.8_874.559.145.1	0.986625	0.990872	0.990879	0.991427	0.550289	0.591117
	PC.fmt..40.7_876.573.145.7	0.0051559	0.0228922	0.0890066	0.262389	0.0352963	0.0513784
	PC.fmt..40.6_878.589.145.4	1.60129e-07	6.66538e-06	0.0768172	0.243265	0.0359029	0.0517562
	PC.fmt..40.5_880.605.147.5	0.0678242	0.175081	0.748445	0.870811	0.0455099	0.0644886
	PC.fmt..40.4_882.61.147.6	6.66085e-06	0.000110903	0.380488	0.609146	0.0696094	0.0942273
	PC.fmt..40.4_882.62.146.6	8.89899e-06	0.000141112	0.404682	0.62101	0.076549	0.102786
	PC.fmt..40.3_884.627.144.8	0.855154	0.924565	0.342805	0.579463	3.16967e-06	7.81851e-06
	PC.fmt..41.6_892.604.144.2	0.000608892	0.00413798	0.34209	0.579463	2.50693e-05	5.64058e-05
	PC.fmt..41.5_894.583.150.5	0.00162431	0.00864196	0.803428	0.882976	4.91382e-15	2.72717e-14
	PC.fmt..41.5_894.595.147.1	0.0698058	0.177445	0.933631	0.961901	0.926787	0.932387
	PC.fmt..41.3_898.616.147.8	0.00180802	0.00940735	0.0525341	0.22428	0.000146498	0.000292118
	SM.fmt..d18.1.14.0_719.533.185.3	0.753423	0.872892	0.0186041	0.151101	1.10162e-16	8.33723e-16
	SM.fmt..d18.1.15.0_733.549.184.6	0.147866	0.320979	4.95448e-05	0.0120203	2.51191e-16	1.74264e-15
	SM.fmt..d18.0.15.0_735.521.184.1	0.147141	0.320979	0.00101216	0.025927	3.54015e-24	9.06824e-23
	SM.fmt..d18.1.16.4_739.532.183.8	0.881286	0.93706	0.000397845	0.0171778	2.48316e-25	9.18768e-24
	SM.fmt..d18.1.16.1_745.549.184.2	0.212847	0.419396	0.00413242	0.0614671	1.7935e-27	1.33292e-25
	SM.fmt..d18.1.16.0_747.564.183.9	0.923452	0.952042	0.00312312	0.0611764	2.63276e-29	2.92237e-27
	SM.fmt..d18.0.16.0_749.569.183.9	0.515947	0.718872	0.241809	0.454928	5.21234e-07	1.3667e-06
	SM.fmt..d18.1.17.0_761.58.183.1	0.000769291	0.00492642	0.000333511	0.0171778	1.07667e-14	5.87756e-14
	SM.fmt..d18.1.16.0.OH_763.559.185.8	0.689156	0.840619	0.000251443	0.0171778	1.37184e-18	1.42757e-17
	SM.fmt..d18.0.16.0.OH_765.567.182.2	5.08068e-05	0.000563955	0.281412	0.506541	4.14976e-18	3.73478e-17
	SM.fmt..d18.1.18.1_773.58.182.4	3.58336e-05	0.000458945	0.00355723	0.0614671	6.26519e-21	9.48322e-20
	SM.fmt..d18.1.18.0_775.595.182.4	6.55934e-07	1.6802e-05	0.780023	0.874915	2.2056e-24	6.12055e-23
	SM.fmt..d18.0.18.0_777.601.182.4	0.0215742	0.0718422	0.662073	0.808775	0.800695	0.817888
	SM.fmt..d18.1.18.2.OH_787.521.185.3	0.371491	0.614049	0.0344078	0.198892	3.27651e-11	1.34701e-10
	SM.fmt..d18.1.18.2.OH_787.571.183.7	0.243536	0.460982	0.117037	0.303891	6.0297e-19	7.43663e-18
	SM.fmt..d18.1.19.0_789.611.181.4	0.412715	0.648274	0.00987617	0.102774	9.94151e-22	1.74238e-20
	SM.fmt..d18.1.20.1_801.612.181	0.743649	0.872892	0.121815	0.310954	4.77028e-10	1.67211e-09
	SM.fmt..d18.1.20.0_803.626.181.2	0.581126	0.758595	0.887675	0.940228	3.48776e-13	1.63581e-12
	SM.fmt..d18.1.21.5_807.519.183.8	0.892036	0.93706	0.00770656	0.102651	1.91507e-18	1.93248e-17
	SM.fmt..d18.1.20.3.OH_813.536.184.2	0.0455607	0.133085	0.0104317	0.105265	1.73628e-24	5.2562e-23
	SM.fmt..d18.1.20.2.OH_815.551.183.9	0.742466	0.872892	0.0123255	0.115774	4.47305e-26	2.12789e-24
	SM.fmt..d18.1.20.1.OH_817.558.183.9	0.207335	0.413429	0.64413	0.794427	0.156224	0.187131
	SM.fmt..d18.1.22.1_829.644.180	0.593838	0.763469	0.110477	0.300181	0.0355289	0.0514397
	SM.fmt..d18.1.22.0_831.659.180.1	0.675768	0.833447	0.217313	0.433795	0.50564	0.546682
	SM.fmt..d18.1.23.6_833.555.182	4.23294e-05	0.000508323	0.775491	0.874915	1.6386e-09	5.2976e-09
	SM.fmt..d18.0.22.0_833.664.180.2	0.748731	0.872892	0.892312	0.940228	1.0507e-10	4.02165e-10
	SM.fmt..d18.1.23.5_835.646.179.3	0.438166	0.666252	0.753031	0.870811	0.104164	0.13341
	SM.fmt..d18.1.22.3.OH_841.567.182.3	0.000122757	0.00107574	0.0207771	0.164733	7.24691e-19	8.32146e-18
	SM.fmt..d18.1.22.2.OH_843.582.182.4	2.55353e-07	9.22976e-06	0.898876	0.940228	8.93682e-22	1.65331e-20
	SM.fmt..d18.1.23.1_843.657.178.8	0.482997	0.693803	0.117145	0.303891	0.0397044	0.0569895
	SM.fmt..d18.1.22.1.OH_845.631.178.5	0.969318	0.984094	0.578247	0.752374	2.94699e-06	7.36851e-06
	SM.fmt..d18.1.23.0_845.674.179.5	0.890454	0.93706	0.848248	0.917099	0.343641	0.385295
	SM.fmt..d18.1.22.0.OH_847.645.178.3	0.816435	0.912071	0.853838	0.920156	0.000163625	0.000322409
	SM.fmt..d18.1.24.2_855.659.178.9	0.543758	0.744423	0.348739	0.582445	1.11664e-05	2.56441e-05
	SM.fmt..d18.1.24.1_857.674.179	0.81691	0.912071	0.815059	0.890021	0.00129286	0.00231463
	SM.fmt..d18.1.24.0_859.687.178.8	0.367321	0.611589	0.689083	0.825412	0.881201	0.889212
	SM.fmt..d18.1.24.3.OH_869.599.180.8	0.417177	0.649159	0.0598984	0.234661	2.79619e-18	2.70214e-17
	SM.fmt..d18.1.24.3.OH_869.636.180.9	0.45579	0.680619	0.525093	0.713697	0.000194385	0.000378539
	SM.fmt..d18.1.24.2.OH_871.615.181.1	0.0842668	0.207858	0.542068	0.727858	7.58958e-22	1.48666e-20
	SM.fmt..d18.1.26.3.OH_897.631.179.9	0.902565	0.942176	0.00979207	0.102774	1.74003e-10	6.58444e-10
	SM.fmt..d18.1.26.2.OH_899.645.180.2	0.356091	0.604991	0.339181	0.579216	2.82887e-09	9.05783e-09
	lysoPC.fmt..14.0_512.298.204.5	0.899777	0.942176	0.582382	0.752374	7.73216e-05	0.000160926
	lysoPC.fmt..15.1_524.335.194.6	0.0202122	0.0679864	0.00424547	0.0614671	9.4074e-10	3.16431e-09
	lysoPC.fmt..15.0_526.292.202.3	5.2184e-06	9.14593e-05	0.355064	0.582445	0.102218	0.131423
	lysoPC.fmt..15.0_526.315.210.1	0.580873	0.758595	0.0679133	0.243265	3.9606e-05	8.67684e-05
	lysoPC.fmt..15.0_526.351.213.6	0.292733	0.524086	0.0469332	0.22428	0.0590869	0.0826719
	lysoPC.fmt..16.4_532.298.208.1	0.558435	0.75287	0.0775736	0.243265	1.80157e-17	1.46323e-16
	lysoPC.fmt..16.3_534.305.208.1	0.290713	0.523283	0.781911	0.874915	0.0166095	0.0256063
	lysoPC.fmt..16.1_538.316.209	0.823308	0.912071	0.859721	0.923507	4.93595e-05	0.000105363
	lysoPC.fmt..16.0_540.33.208.1	0.409574	0.648274	0.145121	0.335385	2.31029e-15	1.3738e-14
	lysoPC.fmt..16.0_540.33.197.4	0.572988	0.758595	0.777754	0.874915	7.59767e-14	3.83337e-13
	lysoPC.fmt..17.4_546.313.203.2	0.000912521	0.00562721	0.770599	0.874915	1.58729e-13	7.55097e-13
	lysoPC.fmt..17.2_550.351.211.7	0.122977	0.27858	0.303498	0.540454	0.00493168	0.00821125
	lysoPC.fmt..17.1_552.33.205.1	0.0666677	0.174806	0.592269	0.754635	0.000793368	0.00144367
	lysoPC.fmt..17.1_552.366.209.6	0.0856724	0.209771	0.188338	0.400909	0.000330833	0.000622415
	lysoPC.fmt..17.0_554.3.205.7	0.372486	0.614049	0.447503	0.656469	0.0242594	0.0363891
	lysoPC.fmt..17.0_554.346.203.1	0.0039112	0.0186061	0.428303	0.641714	4.39055e-11	1.72006e-10
	lysoPC.fmt..17.0_554.381.208.1	0.887147	0.93706	0.0112578	0.11026	5.63775e-10	1.93543e-09
	lysoPC.fmt..18.4_560.328.199.8	0.0107252	0.0410515	0.753133	0.870811	5.09411e-18	4.46405e-17
	lysoPC.fmt..18.2_564.329.205.6	0.00841108	0.0345789	0.941967	0.961901	0.244718	0.282955
	lysoPC.fmt..18.1_566.346.203	0.540603	0.743887	0.782957	0.874915	0.142654	0.174647
	lysoPC.fmt..18.0_568.361.199.6	0.0747206	0.185686	0.820389	0.892777	3.55866e-19	4.74013e-18
	lysoPC.fmt..19.2_578.3.198.9	0.0672347	0.174915	0.7912	0.878608	0.0685183	0.0931289
	lysoPC.fmt..19.2_578.356.206.6	0.361906	0.607501	0.375812	0.604568	0.712892	0.744179
	lysoPC.fmt..19.1_580.336.208	0.15574	0.333344	0.200142	0.419166	3.59457e-17	2.7837e-16
	lysoPC.fmt..19.1_580.36.198.8	0.00415472	0.0192156	0.839022	0.910079	1.97211e-06	5.01306e-06
	lysoPC.fmt..19.1_580.397.203.1	0.141729	0.315515	0.0725698	0.243265	0.000203355	0.000391429
	lysoPC.fmt..19.0_582.377.197.6	2.25101e-06	4.40934e-05	0.346923	0.582445	1.31566e-12	5.92048e-12
	lysoPC.fmt..19.0_582.413.200.8	0.147117	0.320979	0.0316902	0.194894	0.0668733	0.0912657
	lysoPC.fmt..20.5_586.314.202.2	7.77182e-08	3.69716e-06	0.237699	0.452077	0.145639	0.177647
	lysoPC.fmt..20.5_586.364.193.1	4.01714e-07	1.2161e-05	0.582297	0.752374	1.09677e-07	3.09511e-07
	lysoPC.fmt..20.4_588.329.199.2	0.0990954	0.234034	0.50361	0.696274	0.0207735	0.0314435
	lysoPC.fmt..20.2_592.322.194.5	0.00143671	0.00797374	0.00971974	0.102774	4.84541e-05	0.000104098
	lysoPC.fmt..20.2_592.36.199.1	5.61634e-07	1.55854e-05	0.873171	0.931942	0.000144097	0.000290814
	lysoPC.fmt..20.1_594.338.213.2	0.577046	0.758595	0.36956	0.600309	2.17615e-12	9.66209e-12
	lysoPC.fmt..20.1_594.377.196.3	0.0439468	0.130663	0.953166	0.964754	0.000681283	0.00124652
	lysoPC.fmt..20.0_596.392.193.9	1.48804e-09	2.47759e-07	0.374522	0.604568	7.46721e-08	2.16224e-07
	lysoPC.fmt..21.2_606.352.202	0.0493904	0.143017	0.166903	0.36326	3.805e-14	1.97979e-13
	lysoPC.fmt..21.1_608.366.199.9	0.0608962	0.164865	0.756684	0.871888	3.53362e-20	5.11606e-19
	lysoPC.fmt..22.6_612.329.197.3	5.05597e-11	1.68364e-08	0.0440637	0.22428	0.0353323	0.0513784
	lysoPC.fmt..22.6_612.386.199.3	0.766823	0.883571	0.0442932	0.22428	3.04676e-05	6.76381e-05
	lysoPC.fmt..22.5_614.345.197.7	0.8732	0.93706	0.385644	0.611521	0.000223879	0.000428458
	lysoPC.fmt..23.6_626.288.208.9	0.708071	0.854766	0.50391	0.696274	4.46883e-15	2.52224e-14
	lysoPC.fmt..23.6_626.318.198.7	0.427664	0.653267	0.145036	0.335385	8.25575e-14	4.10323e-13
	lysoPE.15.0_438.298.143.6	0.235443	0.45059	0.0591095	0.234327	1.36163e-24	4.53424e-23
	lysoPE.16.0_452.278.137.2	0.670352	0.829841	0.26057	0.47398	4.75971e-19	6.09609e-18
	lysoPE.17.2_462.298.129	0.477147	0.693803	0.665315	0.808775	1.932e-22	4.56636e-21
	lysoPE.17.1_464.314.127.7	0.511479	0.715641	0.894999	0.940228	1.55318e-25	6.46513e-24
	lysoPE.17.0_466.329.139.6	0.174824	0.363852	0.069229	0.243265	2.00139e-27	1.33292e-25
	lysoPE.18.2_476.278.136.8	0.59695	0.763469	0.610874	0.759034	3.75222e-11	1.51737e-10
	lysoPE.18.1_478.294.134.5	0.100293	0.235194	0.522682	0.713697	3.78204e-11	1.51737e-10
	lysoPE.18.0_480.309.133.3	0.410914	0.648274	0.499984	0.696274	1.33724e-16	9.8956e-16
	lysoPE.20.4_500.278.133.2	0.0070393	0.029672	0.352888	0.582445	1.62159e-11	6.92294e-11
	lysoPI.16.0_571.288.124	0.683811	0.840254	0.512846	0.705693	0.0959245	0.124777
	lysoPI.17.0_585.304.122.4	0.813235	0.912071	0.0660494	0.243265	0.753443	0.778572
	lysoPI.17.0_585.339.124.6	0.912789	0.946912	0.0895509	0.262389	0.0135456	0.0212768
	lysoPI.18.2_595.289.123.3	0.299858	0.531132	0.215606	0.433795	2.16901e-15	1.31324e-14
	lysoPI.18.1_597.305.121.6	0.555798	0.75236	0.231935	0.445022	0.0879698	0.116709
	lysoPI.18.0_599.32.121.2	0.612153	0.772148	0.109132	0.300181	0.233798	0.273175
	lysoPI.20.4_619.287.121	0.876425	0.93706	0.0346418	0.198892	4.34425e-16	2.83654e-15
	lysoPI.23.6_657.277.121	0.491285	0.701278	0.43853	0.649025	1.04066e-07	2.96188e-07
	PI38:4 / lysoPI18:0	0.825216	0.912071	0.451704	0.659726	6.53301e-12	2.86249e-11
	PC38:4 / lysoPC18:0	0.000315807	0.00239696	0.382648	0.609673	2.70112e-08	8.10337e-08
